# Supplementary material for: Genome scale analysis of pathogenic variants targetable for single base editing
Source: BMC Med Genomics. 2020 Sep 18;13(Suppl 8):80. doi: 10.1186/s12920-020-00735-8 (PMC7499999; doi:10.1186/s12920-020-00735-8)
Supplement: Supplementary file 1 — Additional file 1. Table with the full list of all targetable pathogenic variants. [file 12920_2020_735_MOESM1_ESM.xlsx]

## Sheet: mutations
Base Editor	Start_window	End_window	Chromosome	Chromosome Position (GRCh37/hg19)	Genome Coordinate	Mutation type	nucleotide	Window	Position in protospacer	Protospacer genome sequence	PAM_seq	Clinical effect	Gene ID	dbSNP	hgvsCod	MedGen
A-BE3	4	9	chr1	12064672	chr1_12064672	T>C	t	gtgagt	5	aatgtgagtcatggagcaacagg	AGG	Pathogenic	9927|MFN2	111723244	NM_014874.3:c.1392+2T>C	C1836485
A-BE3	4	9	chr1	53675987	chr1_53675987	T>C	t	atatgt	7	tggatatgtcccagtattttcgg	CGG	Pathogenic	1376|CPT2	515726174	NM_000098.2:c.641T>C	C0342790
A-BE3	4	9	chr1	120263946	chr1_120263946	T>C	t	gtaagt	5	gaagtaagtcatggaggctgcgg	CGG	Pathogenic/Likely pathogenic	26227|PHGDH	886041874	NM_006623.3:c.290+2T>C	C0543888 C0036572 CN517202
A-BE3	4	9	chr1	156104666	chr1_156104666	T>C	t	tgagtt	9	gcgtgagtttgagagccggctgg	TGG	Pathogenic	4000|LMNA	730880132	NM_170708.3:c.710T>C	C0007193
A-BE3	4	9	chr1	196716337	chr1_196716337	T>C	t	ttgaat	4	cagttgaatttgtgtgtaaacgg	CGG	Pathogenic	3075|CFH	460184	NM_000186.3:c.3590T>C	C2749604
A-BE3	4	9	chr1	227172593	chr1_227172593	T>C	t	ggattt	9	tttggattttggggcaacgcggg	GGG	Pathogenic	56997|COQ8A	1057519343	NM_020247.4:c.1523T>C	C2677589
A-BE3	4	9	chr1	236894600	chr1_236894600	T>C	t	aaaatg	8	cctaaaatgttggatgctgaagg	AGG	Pathogenic	88|ACTN2	786205144	NM_001278344.1:c.-139T>C	C2677338
A-BE3	4	9	chr1	237947008	chr1_237947008	T>C	t	gatggt	6	acagatggtggatatgcttgtgg	TGG	Likely pathogenic	6262|RYR2	#N/A	NM_001035.2:c.11996T>C	C2677794
A-BE3	4	9	chr1	237995888	chr1_237995888	T>C	t	tgggaa	4	tgttgggaatttttcccagcagg	AGG	Likely pathogenic	6262|RYR2	794728810	NM_001035.2:c.14845T>C	CN517202
A-BE3	4	9	chr1	1737948	chr1_1737948	A>G	t	aagttt	8	gataagtttaccatcctgcgagg	AGG	Pathogenic	2782|GNB1	869312823	NM_001282538.1:c.-68A>G	C4023476 C0232466 C4020875 C3552463 C1860834 C4310774 CN001147 C0036572 C0038379
A-BE3	4	9	chr1	8416255	chr1_8416255	A>G	t	ggtggg	6	ccaggtggggaccggcagtcagg	AGG	Likely pathogenic	473|RERE	1057524139	NM_012102.3:c.4391A>G	CN517202
A-BE3	4	9	chr1	11855215	chr1_11855215	A>G	t	ggttga	6	cgcggttgagggtgtagaagtgg	TGG	Pathogenic	4524|MTHFR	267606887	NM_005957.4:c.971A>G	CN068661
A-BE3	4	9	chr1	17371392	chr1_17371392	A>G	t	ttttaa	4	attttttaaagttcacaaaaagg	AGG	Pathogenic	6390|SDHB	#N/A	NM_003000.2:c.73-9A>G	C1708353
A-BE3	4	9	chr1	24125397	chr1_24125397	A>G	t	aagtta	7	tggaagttatcgatgaccacagg	AGG	Pathogenic	2582|GALE	121908046	NM_001008216.1:c.101A>G	C0751161
A-BE3	4	9	chr1	36933444	chr1_36933444	A>G	t	ggtgag	6	cagggtgaggactgtactgttgg	TGG	Likely pathogenic	1441|CSF3R	1057519776	NM_156039.3:c.1843A>G	C0023473
A-BE3	4	9	chr1	45797230	chr1_45797230	A>G	t	tgagag	4	acctgagagggagggcagccagg	AGG	Pathogenic/Likely pathogenic	4595|MUTYH	587781628	NM_001048171.1:c.1145-2A>G	C0699790 C0027672 C1837991 CN517202
A-BE3	4	9	chr1	94512499	chr1_94512499	A>G	t	attgtg	5	tccattgtggcccaggaatgcgg	CGG	Pathogenic	24|ABCA4	201471607	NM_000350.2:c.2894A>G	C1855465 CN517202
A-BE3	4	9	chr1	155208006	chr1_155208006	A>G	t	attggt	5	tccattggtcttgagccaagtgg	TGG	Pathogenic	2629|GBA	364897	NM_000157.3:c.680A>G	C0017205 C1961835 C0268251
A-BE3	4	9	chr1	161276599	chr1_161276599	A>G	t	taggtt	8	gtctaggttgtgtatgacaatgg	TGG	Pathogenic	4359|MPZ	281865130	NM_000530.7:c.347A>G	C0270912
A-BE3	4	9	chr1	161276704	chr1_161276704	A>G	t	atagtg	8	ggcatagtggaagatctatgagg	AGG	Pathogenic	4359|MPZ	121913594	NM_000530.7:c.242A>G	C0270912
A-BE3	4	9	chr1	173879999	chr1_173879999	A>G	t	tttgtt	9	ccatttgttgatggccgctctgg	TGG	Pathogenic	462|SERPINC1	121909571	NM_000488.3:c.655A>G	C0272375
A-BE3	4	9	chr1	206948631	chr1_206948631	A>G	t	ttatga	4	accttatgatccgcccgccttgg	TGG	Pathogenic	3586|IL10	587776843	#N/A	C1736175
A-BE3	4	9	chr1	229568407	chr1_229568407	A>G	t	ggttgg	6	cgcggttggccttgggattgagg	AGG	Pathogenic	58|ACTA1	121909520	NM_001100.3:c.350A>G	C1834336
A-BE3	4	9	chr1	156104666	chr1_156104666	T>C	t	gtttga	6	tgagtttgagagccggctggcgg	CGG	Pathogenic	4000|LMNA	730880132	NM_170708.3:c.710T>C	C0007193
A-BE3	4	9	chr1	156105894	chr1_156105894	T>C	t	tggagg	4	tcttggagggcgaggaggagagg	AGG	Pathogenic	4000|LMNA	121912495	NM_170707.3:c.1139T>C	C2750785 CN517202
A-BE3	4	9	chr1	8416255	chr1_8416255	A>G	t	gtgggg	5	caggtggggaccggcagtcaggg	GGG	Likely pathogenic	473|RERE	1057524139	NM_012102.3:c.4391A>G	CN517202
A-BE3	4	9	chr1	8416255	chr1_8416255	A>G	t	tgggga	4	aggtggggaccggcagtcagggg	GGG	Likely pathogenic	473|RERE	1057524139	NM_012102.3:c.4391A>G	CN517202
A-BE3	4	9	chr1	155208375	chr1_155208375	A>G	t	ataggt	5	tgcataggtgtaggtgcggatgg	TGG	Likely pathogenic	2629|GBA	781152868	NM_001005741.2:c.521A>G	C1961835
A-BE3	4	9	chr1	229568540	chr1_229568540	A>G	t	tagggt	4	cgatagggtacttcagggtcagg	AGG	Pathogenic	58|ACTA1	1131691728	NM_001100.3:c.217A>G	CN517202
A-BE3	4	9	chr1	11853962	chr1_11853962	T>C	a	accaca	20	ccccgtgcctccctaccacacct	CCC	Pathogenic	4524|MTHFR	786204027	NM_005957.4:c.1530+2T>C	C1856058
A-BE3	4	9	chr1	45341306	chr1_45341306	T>C	a	acaatc	18	ccaggtgtttgctgacaatctgg	CCA	Pathogenic	8891|EIF2B3	119474039	NM_020365.4:c.1037T>C	C1858991
A-BE3	4	9	chr1	45798588	chr1_45798588	T>C	a	tcacct	17	ccctagggtggctctcacctcca	CCC	Likely pathogenic	4595|MUTYH	587782730	NM_001128425.1:c.504+2T>C	C0027672
A-BE3	4	9	chr1	94487436	chr1_94487436	T>C	a	ttaaaa	17	ccggccaaggtcgcttaaaaacc	CCG	Likely pathogenic	24|ABCA4	777415466	NM_000350.2:c.4739T>C	C1855465
A-BE3	4	9	chr1	94502343	chr1_94502343	T>C	a	aaaatc	18	ccgtgaccttcagaaaaatctgt	CCG	Likely pathogenic	24|ABCA4	886044738	NM_000350.2:c.3815T>C	C1855465
A-BE3	4	9	chr1	94512580	chr1_94512580	T>C	a	caaaaa	17	ccggccacagggctcaaaaatct	CCG	Likely pathogenic	24|ABCA4	149071415	NM_000350.2:c.2813T>C	CN000522
A-BE3	4	9	chr1	114442685	chr1_114442685	T>C	a	aaaaac	16	ccgagtaggagcaaaaaaacttt	CCG	Likely pathogenic	10717|AP4B1	1060499771	NM_006594.4:c.955T>C	C4021085
A-BE3	4	9	chr1	116310927	chr1_116310927	T>C	a	acctca	15	ccctttggttacttacctcaagc	CCC	Pathogenic	845|CASQ2	757789935	NM_001232.3:c.234+2T>C	CN517202
A-BE3	4	9	chr1	155874266	chr1_155874266	T>C	a	catata	20	ccttctcctgccctcatatactg	CCT	Pathogenic	6016|RIT1	869025197	NM_006912.5:c.265T>C	C0028326 CN517202
A-BE3	4	9	chr1	155874287	chr1_155874287	T>C	a	aactct	16	cccgcatggctgtaaactctgcc	CCC	Pathogenic	6016|RIT1	869025194	NM_006912.5:c.244T>C	C0028326 CN517202
A-BE3	4	9	chr1	172411104	chr1_172411104	T>C	a	ccttta	20	ccggggagtacatgcctttagtt	CCG	Likely pathogenic	5279|PIGC	786205667	NM_002642.3:c.659T>C	C0455988
A-BE3	4	9	chr1	216495263	chr1_216495263	T>C	a	catcta	16	cctgggagcagaggcatctatat	CCT	Pathogenic	7399|USH2A	111033273	NM_206933.2:c.1606T>C	C1848634 CN517202
A-BE3	4	9	chr1	11333893	chr1_11333893	A>G	a	aacact	16	ccggtaatttggtcaacacttac	CCG	Pathogenic	29914|UBIAD1	118203945	NM_013319.2:c.305A>G	C0271287
A-BE3	4	9	chr1	11345866	chr1_11345866	A>G	a	aacaac	16	ccattctccattccaacaacacc	CCA	Pathogenic	29914|UBIAD1	118203949	NM_001330349.1:c.618+77A>G	C0271287
A-BE3	4	9	chr1	21902224	chr1_21902224	A>G	a	tcccaa	20	cctttgccttggtgtcccaagga	CCT	Likely pathogenic	249|ALPL	1057516622	NM_000478.5:c.998-2A>G	C0268412
A-BE3	4	9	chr1	27121139	chr1_27121139	A>G	a	tccaac	19	ccactggggtacgctccaacggg	CCA	Likely pathogenic	55650|PIGV	766452597	NM_017837.3:c.614A>G	CN517202
A-BE3	4	9	chr1	35250784	chr1_35250784	A>G	a	tcatca	20	cctcatcttcaagctcatcattg	CCT	Pathogenic	2707|GJB3	74315320	NM_024009.2:c.421A>G	C1846647
A-BE3	4	9	chr1	47882418	chr1_47882418	A>G	a	actact	18	cccgggcaagggcaactactgga	CCC	Likely pathogenic	2301|FOXE3	747148416	NM_012186.2:c.431A>G	CN517202
A-BE3	4	9	chr1	76215134	chr1_76215134	A>G	a	atacta	17	ccagcgatgttcagatactagag	CCA	Likely pathogenic	34|ACADM	1057518408	NM_000016.5:c.739A>G	CN517202
A-BE3	4	9	chr1	76215137	chr1_76215137	A>G	a	atacta	20	ccagcgatgttcagatactagag	CCA	Pathogenic	34|ACADM	875989867	NM_000016.5:c.742A>G	C0220710
A-BE3	4	9	chr1	110170515	chr1_110170515	A>G	a	ctacaa	20	ccacaccgagatttctacaacat	CCA	Likely pathogenic	271|AMPD2	869312928	NM_004037.7:c.1232A>G	C0950123
A-BE3	4	9	chr1	160104337	chr1_160104337	A>G	a	atcata	18	ccaaaggcgtgggcatcatatca	CCA	Likely pathogenic	477|ATP1A2	201977531	NM_000702.3:c.1891A>G	CN517202
A-BE3	4	9	chr1	161326605	chr1_161326605	A>G	a	atacct	15	ccctctcatgtatcatacctgga	CCC	Likely pathogenic	6391|SDHC	786203457	NR_103459.1:n.437A>G	C0027672 CN517202
A-BE3	4	9	chr1	218607678	chr1_218607678	A>G	a	tttcca	20	ccttgacttaatgttttccagac	CCT	Likely pathogenic	7042|TGFB2	1057518029	NM_003238.4:c.644-2A>G	CN517202
A-BE3	4	9	chr1	243434278	chr1_243434278	A>G	a	tctata	20	ccctctgcttttgctctatagtt	CCC	Pathogenic	10806|SDCCAG8	797045946	NM_006642.4:c.221-2A>G	C3150877
A-BE3	4	9	chr1	11853962	chr1_11853962	T>C	a	ccacac	19	cccgtgcctccctaccacacctt	CCC	Pathogenic	4524|MTHFR	786204027	NM_005957.4:c.1530+2T>C	C1856058
A-BE3	4	9	chr1	11853962	chr1_11853962	T>C	a	cacacc	18	ccgtgcctccctaccacaccttc	CCG	Pathogenic	4524|MTHFR	786204027	NM_005957.4:c.1530+2T>C	C1856058
A-BE3	4	9	chr1	45798588	chr1_45798588	T>C	a	cacctc	16	cctagggtggctctcacctccag	CCT	Likely pathogenic	4595|MUTYH	587782730	NM_001128425.1:c.504+2T>C	C0027672
A-BE3	4	9	chr1	10042736	chr1_10042736	A>G	a	aacact	15	cccctttgcagagaaacactgca	CCC	Pathogenic	64802|NMNAT1	387907291	NM_022787.3:c.817A>G	C1837873
A-BE3	4	9	chr1	26136179	chr1_26136179	A>G	a	atccat	19	cccttccccacaggatccatgcc	CCC	Likely pathogenic	57190|SELENON	776738184	NM_020451.2:c.878A>G	CN239420
A-BE3	4	9	chr1	53675705	chr1_53675705	A>G	a	taccta	16	cctggtttgatatgtacctatct	CCT	Pathogenic/Likely pathogenic	1376|CPT2	121918528	NM_000098.2:c.359A>G	C0342790 C1833511 C1833518 C1833508
A-BE3	4	9	chr1	110170515	chr1_110170515	A>G	a	acatcc	15	ccgagatttctacaacatccgca	CCG	Likely pathogenic	271|AMPD2	869312928	NM_004037.7:c.1232A>G	C0950123
A-BE3	4	9	chr1	247588057	chr1_247588057	A>G	a	accacc	15	cccagacatccaagaccaccacc	CCC	Likely pathogenic	114548|NLRP3	180177465	NM_004895.4:c.1312A>G	C0343068 CN517202
Y-BE3	4	8	chr1	12064672	chr1_12064672	T>C	t	gtgag	5	aatgtgagtcatggagcaacagg	AGG	Pathogenic	9927|MFN2	111723244	NM_014874.3:c.1392+2T>C	C1836485
Y-BE3	4	8	chr1	53675987	chr1_53675987	T>C	t	atatg	7	tggatatgtcccagtattttcgg	CGG	Pathogenic	1376|CPT2	515726174	NM_000098.2:c.641T>C	C0342790
Y-BE3	4	8	chr1	120263946	chr1_120263946	T>C	t	gtaag	5	gaagtaagtcatggaggctgcgg	CGG	Pathogenic/Likely pathogenic	26227|PHGDH	886041874	NM_006623.3:c.290+2T>C	C0543888 C0036572 CN517202
Y-BE3	4	8	chr1	156104666	chr1_156104666	T>C	t	gtttg	6	tgagtttgagagccggctggcgg	CGG	Pathogenic	4000|LMNA	730880132	NM_170708.3:c.710T>C	C0007193
Y-BE3	4	8	chr1	156105894	chr1_156105894	T>C	t	tggag	4	tcttggagggcgaggaggagagg	AGG	Pathogenic	4000|LMNA	121912495	NM_170707.3:c.1139T>C	C2750785 CN517202
Y-BE3	4	8	chr1	196716337	chr1_196716337	T>C	t	ttgaa	4	cagttgaatttgtgtgtaaacgg	CGG	Pathogenic	3075|CFH	460184	NM_000186.3:c.3590T>C	C2749604
Y-BE3	4	8	chr1	228346316	chr1_228346316	T>C	t	gatgg	6	tgagatggcccacctgggcttgg	TGG	Pathogenic	57165|GJC2	74315311	NM_020435.3:c.857T>C	C1837355
Y-BE3	4	8	chr1	236894600	chr1_236894600	T>C	t	aaaat	8	cctaaaatgttggatgctgaagg	AGG	Pathogenic	88|ACTN2	786205144	NM_001278344.1:c.-139T>C	C2677338
Y-BE3	4	8	chr1	237947008	chr1_237947008	T>C	t	gatgg	6	acagatggtggatatgcttgtgg	TGG	Likely pathogenic	6262|RYR2	#N/A	NM_001035.2:c.11996T>C	C2677794
Y-BE3	4	8	chr1	237995888	chr1_237995888	T>C	t	tggga	4	tgttgggaatttttcccagcagg	AGG	Likely pathogenic	6262|RYR2	794728810	NM_001035.2:c.14845T>C	CN517202
Y-BE3	4	8	chr1	1737948	chr1_1737948	A>G	t	aagtt	8	gataagtttaccatcctgcgagg	AGG	Pathogenic	2782|GNB1	869312823	NM_001282538.1:c.-68A>G	C4023476 C0232466 C4020875 C3552463 C1860834 C4310774 CN001147 C0036572 C0038379
Y-BE3	4	8	chr1	8416255	chr1_8416255	A>G	t	ggtgg	6	ccaggtggggaccggcagtcagg	AGG	Likely pathogenic	473|RERE	1057524139	NM_012102.3:c.4391A>G	CN517202
Y-BE3	4	8	chr1	8418309	chr1_8418309	A>G	t	gagtg	7	tgagagtgctggtgatggtgcgg	CGG	Likely pathogenic	473|RERE	1057520747	NM_012102.3:c.4286A>G	CN517202
Y-BE3	4	8	chr1	11855215	chr1_11855215	A>G	t	ggttg	6	cgcggttgagggtgtagaagtgg	TGG	Pathogenic	4524|MTHFR	267606887	NM_005957.4:c.971A>G	CN068661
Y-BE3	4	8	chr1	17371392	chr1_17371392	A>G	t	tttta	4	attttttaaagttcacaaaaagg	AGG	Pathogenic	6390|SDHB	#N/A	NM_003000.2:c.73-9A>G	C1708353
Y-BE3	4	8	chr1	24125397	chr1_24125397	A>G	t	aagtt	7	tggaagttatcgatgaccacagg	AGG	Pathogenic	2582|GALE	121908046	NM_001008216.1:c.101A>G	C0751161
Y-BE3	4	8	chr1	36933444	chr1_36933444	A>G	t	ggtga	6	cagggtgaggactgtactgttgg	TGG	Likely pathogenic	1441|CSF3R	1057519776	NM_156039.3:c.1843A>G	C0023473
Y-BE3	4	8	chr1	45797230	chr1_45797230	A>G	t	tgaga	4	acctgagagggagggcagccagg	AGG	Pathogenic/Likely pathogenic	4595|MUTYH	587781628	NM_001048171.1:c.1145-2A>G	C0699790 C0027672 C1837991 CN517202
Y-BE3	4	8	chr1	94512499	chr1_94512499	A>G	t	attgt	5	tccattgtggcccaggaatgcgg	CGG	Pathogenic	24|ABCA4	201471607	NM_000350.2:c.2894A>G	C1855465 CN517202
Y-BE3	4	8	chr1	155208006	chr1_155208006	A>G	t	attgg	5	tccattggtcttgagccaagtgg	TGG	Pathogenic	2629|GBA	364897	NM_000157.3:c.680A>G	C0017205 C1961835 C0268251
Y-BE3	4	8	chr1	155208375	chr1_155208375	A>G	t	atagg	5	tgcataggtgtaggtgcggatgg	TGG	Likely pathogenic	2629|GBA	781152868	NM_001005741.2:c.521A>G	C1961835
Y-BE3	4	8	chr1	161276599	chr1_161276599	A>G	t	taggt	8	gtctaggttgtgtatgacaatgg	TGG	Pathogenic	4359|MPZ	281865130	NM_000530.7:c.347A>G	C0270912
Y-BE3	4	8	chr1	161276704	chr1_161276704	A>G	t	atagt	8	ggcatagtggaagatctatgagg	AGG	Pathogenic	4359|MPZ	121913594	NM_000530.7:c.242A>G	C0270912
Y-BE3	4	8	chr1	169500043	chr1_169500043	A>G	t	gtagg	5	gtagtaggcccaagcccgacagg	AGG	Pathogenic	2153|F5	118203907	NM_000130.4:c.5189A>G	C0015499
Y-BE3	4	8	chr1	206948631	chr1_206948631	A>G	t	ttatg	4	accttatgatccgcccgccttgg	TGG	Pathogenic	3586|IL10	587776843	#N/A	C1736175
Y-BE3	4	8	chr1	216051224	chr1_216051224	A>G	t	taaag	4	atctaaagcaaaagacaagcagg	AGG	Pathogenic	7399|USH2A	397518039	NM_206933.2:c.8559-2A>G	C0035334 C1848634
Y-BE3	4	8	chr1	229568407	chr1_229568407	A>G	t	ggttg	6	cgcggttggccttgggattgagg	AGG	Pathogenic	58|ACTA1	121909520	NM_001100.3:c.350A>G	C1834336
Y-BE3	4	8	chr1	229568540	chr1_229568540	A>G	t	taggg	4	cgatagggtacttcagggtcagg	AGG	Pathogenic	58|ACTA1	1131691728	NM_001100.3:c.217A>G	CN517202
Y-BE3	4	8	chr1	120263946	chr1_120263946	T>C	t	taagt	4	aagtaagtcatggaggctgcggg	GGG	Pathogenic/Likely pathogenic	26227|PHGDH	886041874	NM_006623.3:c.290+2T>C	C0543888 C0036572 CN517202
Y-BE3	4	8	chr1	8416255	chr1_8416255	A>G	t	gtggg	5	caggtggggaccggcagtcaggg	GGG	Likely pathogenic	473|RERE	1057524139	NM_012102.3:c.4391A>G	CN517202
Y-BE3	4	8	chr1	8416255	chr1_8416255	A>G	t	tgggg	4	aggtggggaccggcagtcagggg	GGG	Likely pathogenic	473|RERE	1057524139	NM_012102.3:c.4391A>G	CN517202
Y-BE3	4	8	chr1	155208006	chr1_155208006	A>G	t	ttggt	4	ccattggtcttgagccaagtggg	GGG	Pathogenic	2629|GBA	364897	NM_000157.3:c.680A>G	C0017205 C1961835 C0268251
Y-BE3	4	8	chr1	229568407	chr1_229568407	A>G	t	gttgg	5	gcggttggccttgggattgaggg	GGG	Pathogenic	58|ACTA1	121909520	NM_001100.3:c.350A>G	C1834336
Y-BE3	4	8	chr1	11853962	chr1_11853962	T>C	a	ccaca	20	ccccgtgcctccctaccacacct	CCC	Pathogenic	4524|MTHFR	786204027	NM_005957.4:c.1530+2T>C	C1856058
Y-BE3	4	8	chr1	45341306	chr1_45341306	T>C	a	caatc	18	ccaggtgtttgctgacaatctgg	CCA	Pathogenic	8891|EIF2B3	119474039	NM_020365.4:c.1037T>C	C1858991
Y-BE3	4	8	chr1	45798588	chr1_45798588	T>C	a	cacct	17	ccctagggtggctctcacctcca	CCC	Likely pathogenic	4595|MUTYH	587782730	NM_001128425.1:c.504+2T>C	C0027672
Y-BE3	4	8	chr1	94487436	chr1_94487436	T>C	a	taaaa	17	ccggccaaggtcgcttaaaaacc	CCG	Likely pathogenic	24|ABCA4	777415466	NM_000350.2:c.4739T>C	C1855465
Y-BE3	4	8	chr1	94502343	chr1_94502343	T>C	a	aaatc	18	ccgtgaccttcagaaaaatctgt	CCG	Likely pathogenic	24|ABCA4	886044738	NM_000350.2:c.3815T>C	C1855465
Y-BE3	4	8	chr1	94512580	chr1_94512580	T>C	a	aaaaa	17	ccggccacagggctcaaaaatct	CCG	Likely pathogenic	24|ABCA4	149071415	NM_000350.2:c.2813T>C	CN000522
Y-BE3	4	8	chr1	114442685	chr1_114442685	T>C	a	aaaac	16	ccgagtaggagcaaaaaaacttt	CCG	Likely pathogenic	10717|AP4B1	1060499771	NM_006594.4:c.955T>C	C4021085
Y-BE3	4	8	chr1	155874266	chr1_155874266	T>C	a	atata	20	ccttctcctgccctcatatactg	CCT	Pathogenic	6016|RIT1	869025197	NM_006912.5:c.265T>C	C0028326 CN517202
Y-BE3	4	8	chr1	155874287	chr1_155874287	T>C	a	actct	16	cccgcatggctgtaaactctgcc	CCC	Pathogenic	6016|RIT1	869025194	NM_006912.5:c.244T>C	C0028326 CN517202
Y-BE3	4	8	chr1	172411104	chr1_172411104	T>C	a	cttta	20	ccggggagtacatgcctttagtt	CCG	Likely pathogenic	5279|PIGC	786205667	NM_002642.3:c.659T>C	C0455988
Y-BE3	4	8	chr1	201331098	chr1_201331098	T>C	a	aatct	17	cctcctctcagccagaatcttct	CCT	Likely pathogenic	7139|TNNT2	863225120	NM_001001430.2:c.632T>C	C1861864
Y-BE3	4	8	chr1	216495263	chr1_216495263	T>C	a	atcta	16	cctgggagcagaggcatctatat	CCT	Pathogenic	7399|USH2A	111033273	NM_206933.2:c.1606T>C	C1848634 CN517202
Y-BE3	4	8	chr1	11333893	chr1_11333893	A>G	a	acact	16	ccggtaatttggtcaacacttac	CCG	Pathogenic	29914|UBIAD1	118203945	NM_013319.2:c.305A>G	C0271287
Y-BE3	4	8	chr1	11345866	chr1_11345866	A>G	a	acaac	16	ccattctccattccaacaacacc	CCA	Pathogenic	29914|UBIAD1	118203949	NM_001330349.1:c.618+77A>G	C0271287
Y-BE3	4	8	chr1	21902224	chr1_21902224	A>G	a	cccaa	20	cctttgccttggtgtcccaagga	CCT	Likely pathogenic	249|ALPL	1057516622	NM_000478.5:c.998-2A>G	C0268412
Y-BE3	4	8	chr1	26136179	chr1_26136179	A>G	a	atcca	20	ccccttccccacaggatccatgc	CCC	Likely pathogenic	57190|SELENON	776738184	NM_020451.2:c.878A>G	CN239420
Y-BE3	4	8	chr1	27121139	chr1_27121139	A>G	a	ccaac	19	ccactggggtacgctccaacggg	CCA	Likely pathogenic	55650|PIGV	766452597	NM_017837.3:c.614A>G	CN517202
Y-BE3	4	8	chr1	35250784	chr1_35250784	A>G	a	catca	20	cctcatcttcaagctcatcattg	CCT	Pathogenic	2707|GJB3	74315320	NM_024009.2:c.421A>G	C1846647
Y-BE3	4	8	chr1	47882418	chr1_47882418	A>G	a	ctact	18	cccgggcaagggcaactactgga	CCC	Likely pathogenic	2301|FOXE3	747148416	NM_012186.2:c.431A>G	CN517202
Y-BE3	4	8	chr1	53675705	chr1_53675705	A>G	a	tacct	17	ccctggtttgatatgtacctatc	CCC	Pathogenic/Likely pathogenic	1376|CPT2	121918528	NM_000098.2:c.359A>G	C0342790 C1833511 C1833518 C1833508
Y-BE3	4	8	chr1	76215134	chr1_76215134	A>G	a	tacta	17	ccagcgatgttcagatactagag	CCA	Likely pathogenic	34|ACADM	1057518408	NM_000016.5:c.739A>G	CN517202
Y-BE3	4	8	chr1	76215137	chr1_76215137	A>G	a	tacta	20	ccagcgatgttcagatactagag	CCA	Pathogenic	34|ACADM	875989867	NM_000016.5:c.742A>G	C0220710
Y-BE3	4	8	chr1	110170515	chr1_110170515	A>G	a	tacaa	20	ccacaccgagatttctacaacat	CCA	Likely pathogenic	271|AMPD2	869312928	NM_004037.7:c.1232A>G	C0950123
Y-BE3	4	8	chr1	160104337	chr1_160104337	A>G	a	tcata	18	ccaaaggcgtgggcatcatatca	CCA	Likely pathogenic	477|ATP1A2	201977531	NM_000702.3:c.1891A>G	CN517202
Y-BE3	4	8	chr1	218607678	chr1_218607678	A>G	a	ttcca	20	ccttgacttaatgttttccagac	CCT	Likely pathogenic	7042|TGFB2	1057518029	NM_003238.4:c.644-2A>G	CN517202
Y-BE3	4	8	chr1	243434278	chr1_243434278	A>G	a	ctata	20	ccctctgcttttgctctatagtt	CCC	Pathogenic	10806|SDCCAG8	797045946	NM_006642.4:c.221-2A>G	C3150877
Y-BE3	4	8	chr1	11853962	chr1_11853962	T>C	a	cacac	19	cccgtgcctccctaccacacctt	CCC	Pathogenic	4524|MTHFR	786204027	NM_005957.4:c.1530+2T>C	C1856058
Y-BE3	4	8	chr1	11853962	chr1_11853962	T>C	a	acacc	18	ccgtgcctccctaccacaccttc	CCG	Pathogenic	4524|MTHFR	786204027	NM_005957.4:c.1530+2T>C	C1856058
Y-BE3	4	8	chr1	45798588	chr1_45798588	T>C	a	acctc	16	cctagggtggctctcacctccag	CCT	Likely pathogenic	4595|MUTYH	587782730	NM_001128425.1:c.504+2T>C	C0027672
Y-BE3	4	8	chr1	155207935	chr1_155207935	T>C	a	tatct	17	ccttacttcacaaagtatctggc	CCT	Pathogenic	2629|GBA	121908300	NM_001005741.2:c.751T>C	C1961835
Y-BE3	4	8	chr1	26136179	chr1_26136179	A>G	a	tccat	19	cccttccccacaggatccatgcc	CCC	Likely pathogenic	57190|SELENON	776738184	NM_020451.2:c.878A>G	CN239420
Y-BE3	4	8	chr1	53675705	chr1_53675705	A>G	a	accta	16	cctggtttgatatgtacctatct	CCT	Pathogenic/Likely pathogenic	1376|CPT2	121918528	NM_000098.2:c.359A>G	C0342790 C1833511 C1833518 C1833508
FE-BE3	5	7	chr1	12064672	chr1_12064672	T>C	t	tga	5	aatgtgagtcatggagcaacagg	AGG	Pathogenic	9927|MFN2	111723244	NM_014874.3:c.1392+2T>C	C1836485
FE-BE3	5	7	chr1	25611244	chr1_25611244	T>C	t	tgt	5	acactgttcaggtattgggatgg	TGG	Pathogenic	6007|RHD	121912762	NM_001282867.1:c.-166T>C	C4015919
FE-BE3	5	7	chr1	26135643	chr1_26135643	T>C	t	ggt	7	ttccggtgagtgggccacactgg	TGG	Pathogenic	57190|SELENON	794727808	NM_020451.2:c.872+2T>C	C0546264 C0410180
FE-BE3	5	7	chr1	41285554	chr1_41285554	T>C	t	tga	5	acattgacaaccatcggctatgg	TGG	Pathogenic	9132|KCNQ4	80358278	NM_004700.3:c.842T>C	C2677637
FE-BE3	5	7	chr1	53675987	chr1_53675987	T>C	t	tat	7	tggatatgtcccagtattttcgg	CGG	Pathogenic	1376|CPT2	515726174	NM_000098.2:c.641T>C	C0342790
FE-BE3	5	7	chr1	76215125	chr1_76215125	T>C	t	gat	7	cagcgatgttcagatactagagg	AGG	Pathogenic	34|ACADM	121434276	NM_000016.5:c.730T>C	C0220710
FE-BE3	5	7	chr1	120263946	chr1_120263946	T>C	t	taa	5	gaagtaagtcatggaggctgcgg	CGG	Pathogenic/Likely pathogenic	26227|PHGDH	886041874	NM_006623.3:c.290+2T>C	C0543888 C0036572 CN517202
FE-BE3	5	7	chr1	156104666	chr1_156104666	T>C	t	ttt	6	tgagtttgagagccggctggcgg	CGG	Pathogenic	4000|LMNA	730880132	NM_170708.3:c.710T>C	C0007193
FE-BE3	5	7	chr1	180775665	chr1_180775665	T>C	t	tta	6	gcgtttacgtgtcccccctttgg	TGG	Pathogenic	9213|XPR1	786205904	NR_137330.1:n.845T>C	C4225335
FE-BE3	5	7	chr1	228346316	chr1_228346316	T>C	t	atg	6	tgagatggcccacctgggcttgg	TGG	Pathogenic	57165|GJC2	74315311	NM_020435.3:c.857T>C	C1837355
FE-BE3	5	7	chr1	237947008	chr1_237947008	T>C	t	atg	6	acagatggtggatatgcttgtgg	TGG	Likely pathogenic	6262|RYR2	#N/A	NM_001035.2:c.11996T>C	C2677794
FE-BE3	5	7	chr1	2343941	chr1_2343941	A>G	t	tgg	5	gccatggccgcgggttcgggtgg	TGG	Pathogenic	5192|PEX10	886041314	NM_153818.1:c.1A>G	CN517202
FE-BE3	5	7	chr1	8416255	chr1_8416255	A>G	t	gtg	6	ccaggtggggaccggcagtcagg	AGG	Likely pathogenic	473|RERE	1057524139	NM_012102.3:c.4391A>G	CN517202
FE-BE3	5	7	chr1	8418309	chr1_8418309	A>G	t	agt	7	tgagagtgctggtgatggtgcgg	CGG	Likely pathogenic	473|RERE	1057520747	NM_012102.3:c.4286A>G	CN517202
FE-BE3	5	7	chr1	11855215	chr1_11855215	A>G	t	gtt	6	cgcggttgagggtgtagaagtgg	TGG	Pathogenic	4524|MTHFR	267606887	NM_005957.4:c.971A>G	CN068661
FE-BE3	5	7	chr1	24125397	chr1_24125397	A>G	t	agt	7	tggaagttatcgatgaccacagg	AGG	Pathogenic	2582|GALE	121908046	NM_001008216.1:c.101A>G	C0751161
FE-BE3	5	7	chr1	36933444	chr1_36933444	A>G	t	gtg	6	cagggtgaggactgtactgttgg	TGG	Likely pathogenic	1441|CSF3R	1057519776	NM_156039.3:c.1843A>G	C0023473
FE-BE3	5	7	chr1	45798138	chr1_45798138	A>G	t	ttg	5	tacgttgccatccaccacaccgg	CGG	Pathogenic/Likely pathogenic	4595|MUTYH	1057517765	NM_001128425.1:c.713A>G	C1837991 CN517202
FE-BE3	5	7	chr1	94512499	chr1_94512499	A>G	t	ttg	5	tccattgtggcccaggaatgcgg	CGG	Pathogenic	24|ABCA4	201471607	NM_000350.2:c.2894A>G	C1855465 CN517202
FE-BE3	5	7	chr1	110604172	chr1_110604172	A>G	t	gtt	6	tgcggttctggaaccagacctgg	TGG	Pathogenic	257|ALX3	121908166	NM_006492.2:c.608A>G	C1876203
FE-BE3	5	7	chr1	155208006	chr1_155208006	A>G	t	ttg	5	tccattggtcttgagccaagtgg	TGG	Pathogenic	2629|GBA	364897	NM_000157.3:c.680A>G	C0017205 C1961835 C0268251
FE-BE3	5	7	chr1	155208375	chr1_155208375	A>G	t	tag	5	tgcataggtgtaggtgcggatgg	TGG	Likely pathogenic	2629|GBA	781152868	NM_001005741.2:c.521A>G	C1961835
FE-BE3	5	7	chr1	169500043	chr1_169500043	A>G	t	tag	5	gtagtaggcccaagcccgacagg	AGG	Pathogenic	2153|F5	118203907	NM_000130.4:c.5189A>G	C0015499
FE-BE3	5	7	chr1	173880989	chr1_173880989	A>G	t	tgg	5	gtcctggtaggtctcattgaagg	AGG	Likely pathogenic	462|SERPINC1	1131691435	NM_000488.3:c.572A>G	CN517202
FE-BE3	5	7	chr1	216064540	chr1_216064540	A>G	t	tat	7	ctcttatcttgggaaaggagagg	AGG	Pathogenic/Likely pathogenic	7399|USH2A	786200928	NM_206933.2:c.7595-2144A>G	C0271097 C1848634
FE-BE3	5	7	chr1	229568407	chr1_229568407	A>G	t	gtt	6	cgcggttggccttgggattgagg	AGG	Pathogenic	58|ACTA1	121909520	NM_001100.3:c.350A>G	C1834336
FE-BE3	5	7	chr1	228346316	chr1_228346316	T>C	t	tgg	5	gagatggcccacctgggcttggg	GGG	Pathogenic	57165|GJC2	74315311	NM_020435.3:c.857T>C	C1837355
FE-BE3	5	7	chr1	8416255	chr1_8416255	A>G	t	tgg	5	caggtggggaccggcagtcaggg	GGG	Likely pathogenic	473|RERE	1057524139	NM_012102.3:c.4391A>G	CN517202
FE-BE3	5	7	chr1	43396331	chr1_43396331	A>G	t	tgg	5	cagctggtgcagggtgcccaggg	GGG	Likely pathogenic	6513|SLC2A1	#N/A	NM_006516.2:c.482A>G	CN517202
FE-BE3	5	7	chr1	94509027	chr1_94509027	A>G	t	gtg	6	caccgtgaggctaggaggatggg	GGG	Pathogenic	24|ABCA4	61749457	NM_000350.2:c.3055A>G	CN517202
FE-BE3	5	7	chr1	201027621	chr1_201027621	A>G	t	tgg	5	gccctgggaaggaaaaggatggg	GGG	Pathogenic	779|CACNA1S	797045031	NM_000069.2:c.3526-2A>G	C3714580
FE-BE3	5	7	chr1	229568407	chr1_229568407	A>G	t	ttg	5	gcggttggccttgggattgaggg	GGG	Pathogenic	58|ACTA1	121909520	NM_001100.3:c.350A>G	C1834336
FE-BE3	5	7	chr1	11853962	chr1_11853962	T>C	a	aca	19	cccgtgcctccctaccacacctt	CCC	Pathogenic	4524|MTHFR	786204027	NM_005957.4:c.1530+2T>C	C1856058
FE-BE3	5	7	chr1	45341306	chr1_45341306	T>C	a	aat	18	ccaggtgtttgctgacaatctgg	CCA	Pathogenic	8891|EIF2B3	119474039	NM_020365.4:c.1037T>C	C1858991
FE-BE3	5	7	chr1	45798588	chr1_45798588	T>C	a	acc	17	ccctagggtggctctcacctcca	CCC	Likely pathogenic	4595|MUTYH	587782730	NM_001128425.1:c.504+2T>C	C0027672
FE-BE3	5	7	chr1	94487436	chr1_94487436	T>C	a	aaa	17	ccggccaaggtcgcttaaaaacc	CCG	Likely pathogenic	24|ABCA4	777415466	NM_000350.2:c.4739T>C	C1855465
FE-BE3	5	7	chr1	94502343	chr1_94502343	T>C	a	aat	18	ccgtgaccttcagaaaaatctgt	CCG	Likely pathogenic	24|ABCA4	886044738	NM_000350.2:c.3815T>C	C1855465
FE-BE3	5	7	chr1	94506898	chr1_94506898	T>C	a	caa	19	ccctgggcaatgatggcaatgcg	CCC	Likely pathogenic	24|ABCA4	1064793010	NM_000350.2:c.3389T>C	CN517202
FE-BE3	5	7	chr1	94512580	chr1_94512580	T>C	a	aaa	17	ccggccacagggctcaaaaatct	CCG	Likely pathogenic	24|ABCA4	149071415	NM_000350.2:c.2813T>C	CN000522
FE-BE3	5	7	chr1	155207935	chr1_155207935	T>C	a	tat	18	cccttacttcacaaagtatctgg	CCC	Pathogenic	2629|GBA	121908300	NM_001005741.2:c.751T>C	C1961835
FE-BE3	5	7	chr1	173879987	chr1_173879987	T>C	a	aca	17	ccttcggtcttattggacaccca	CCT	Pathogenic	462|SERPINC1	121909572	NM_000488.3:c.667T>C	C0272375
FE-BE3	5	7	chr1	197115566	chr1_197115566	T>C	a	cca	19	cccactcgccggttcgccatggc	CCC	Likely pathogenic	259266|ASPM	761447719	NM_018136.4:c.2T>C	C1837501
FE-BE3	5	7	chr1	201331098	chr1_201331098	T>C	a	atc	17	cctcctctcagccagaatcttct	CCT	Likely pathogenic	7139|TNNT2	863225120	NM_001001430.2:c.632T>C	C1861864
FE-BE3	5	7	chr1	12061471	chr1_12061471	A>G	a	cac	18	ccaggtgcggcggcagcacatgg	CCA	Likely pathogenic	9927|MFN2	1064794316	NM_014874.3:c.830A>G	CN517202
FE-BE3	5	7	chr1	26126722	chr1_26126722	A>G	a	cca	19	ccgccgccagccgcagccatggg	CCG	Pathogenic	57190|SELENON	121908184	NM_020451.2:c.1A>G	C0410180 CN517202
FE-BE3	5	7	chr1	26136179	chr1_26136179	A>G	a	cca	19	cccttccccacaggatccatgcc	CCC	Likely pathogenic	57190|SELENON	776738184	NM_020451.2:c.878A>G	CN239420
FE-BE3	5	7	chr1	27121139	chr1_27121139	A>G	a	caa	19	ccactggggtacgctccaacggg	CCA	Likely pathogenic	55650|PIGV	766452597	NM_017837.3:c.614A>G	CN517202
FE-BE3	5	7	chr1	35250860	chr1_35250860	A>G	a	aac	18	cctggtgcagtgtgccaacgtgg	CCT	Pathogenic	2707|GJB3	121908851	NM_024009.2:c.497A>G	C2673761
FE-BE3	5	7	chr1	47882418	chr1_47882418	A>G	a	tac	18	cccgggcaagggcaactactgga	CCC	Likely pathogenic	2301|FOXE3	747148416	NM_012186.2:c.431A>G	CN517202
FE-BE3	5	7	chr1	53675705	chr1_53675705	A>G	a	acc	17	ccctggtttgatatgtacctatc	CCC	Pathogenic/Likely pathogenic	1376|CPT2	121918528	NM_000098.2:c.359A>G	C0342790 C1833511 C1833518 C1833508
FE-BE3	5	7	chr1	76190473	chr1_76190473	A>G	a	cat	18	ccggaacgggagccaacatggca	CCG	Likely pathogenic	34|ACADM	1057516778	NM_001286042.1:c.-20A>G	C0220710
FE-BE3	5	7	chr1	76215134	chr1_76215134	A>G	a	act	17	ccagcgatgttcagatactagag	CCA	Likely pathogenic	34|ACADM	1057518408	NM_000016.5:c.739A>G	CN517202
FE-BE3	5	7	chr1	160104337	chr1_160104337	A>G	a	cat	18	ccaaaggcgtgggcatcatatca	CCA	Likely pathogenic	477|ATP1A2	201977531	NM_000702.3:c.1891A>G	CN517202
FE-BE3	5	7	chr1	160165766	chr1_160165766	A>G	a	aca	17	cctgtgaccatcccagacaagcc	CCT	Pathogenic	844|CASQ1	730882052	NM_001231.4:c.731A>G	C4015624
FE-BE3	5	7	chr1	213032155	chr1_213032155	A>G	a	aac	17	cctgtactcgctggtcaacgcct	CCT	Pathogenic	28982|FLVCR1	267606820	NM_014053.3:c.361A>G	C1836916
FE-BE3	5	7	chr1	228362729	chr1_228362729	A>G	a	caa	19	ccagcaccgatacctgcaaggta	CCA	Pathogenic	200205|IBA57	876657407	NM_001010867.3:c.678A>G	C4225322
FE-BE3	5	7	chr1	237540658	chr1_237540658	A>G	a	taa	18	ccatacaccctgcctctaagcag	CCA	Likely pathogenic	6262|RYR2	794728707	NM_001035.2:c.499A>G	CN517202
FE-BE3	5	7	chr1	243434278	chr1_243434278	A>G	a	ata	19	cctctgcttttgctctatagtta	CCT	Pathogenic	10806|SDCCAG8	797045946	NM_006642.4:c.221-2A>G	C3150877
FE-BE3	5	7	chr1	11853962	chr1_11853962	T>C	a	cac	18	ccgtgcctccctaccacaccttc	CCG	Pathogenic	4524|MTHFR	786204027	NM_005957.4:c.1530+2T>C	C1856058
FE-BE3	5	7	chr1	94506898	chr1_94506898	T>C	a	aat	18	cctgggcaatgatggcaatgcgg	CCT	Likely pathogenic	24|ABCA4	1064793010	NM_000350.2:c.3389T>C	CN517202
FE-BE3	5	7	chr1	155207935	chr1_155207935	T>C	a	atc	17	ccttacttcacaaagtatctggc	CCT	Pathogenic	2629|GBA	121908300	NM_001005741.2:c.751T>C	C1961835
FE-BE3	5	7	chr1	197115566	chr1_197115566	T>C	a	cat	18	ccactcgccggttcgccatggca	CCA	Likely pathogenic	259266|ASPM	761447719	NM_018136.4:c.2T>C	C1837501
FE-BE3	5	7	chr1	26136179	chr1_26136179	A>G	a	cat	18	ccttccccacaggatccatgccg	CCT	Likely pathogenic	57190|SELENON	776738184	NM_020451.2:c.878A>G	CN239420
FE-BE3	5	7	chr1	47882418	chr1_47882418	A>G	a	act	17	ccgggcaagggcaactactggac	CCG	Likely pathogenic	2301|FOXE3	747148416	NM_012186.2:c.431A>G	CN517202
YEE-BE3	5	6	chr1	12064672	chr1_12064672	T>C	t	tg	5	aatgtgagtcatggagcaacagg	AGG	Pathogenic	9927|MFN2	111723244	NM_014874.3:c.1392+2T>C	C1836485
YEE-BE3	5	6	chr1	25611244	chr1_25611244	T>C	t	tg	5	acactgttcaggtattgggatgg	TGG	Pathogenic	6007|RHD	121912762	NM_001282867.1:c.-166T>C	C4015919
YEE-BE3	5	6	chr1	41285554	chr1_41285554	T>C	t	tg	5	acattgacaaccatcggctatgg	TGG	Pathogenic	9132|KCNQ4	80358278	NM_004700.3:c.842T>C	C2677637
YEE-BE3	5	6	chr1	120263946	chr1_120263946	T>C	t	ta	5	gaagtaagtcatggaggctgcgg	CGG	Pathogenic/Likely pathogenic	26227|PHGDH	886041874	NM_006623.3:c.290+2T>C	C0543888 C0036572 CN517202
YEE-BE3	5	6	chr1	156104666	chr1_156104666	T>C	t	tt	6	tgagtttgagagccggctggcgg	CGG	Pathogenic	4000|LMNA	730880132	NM_170708.3:c.710T>C	C0007193
YEE-BE3	5	6	chr1	156105881	chr1_156105881	T>C	t	ta	5	cgcctaccgcaagctcttggagg	AGG	Likely pathogenic	4000|LMNA	1131691263	NM_170707.3:c.1126T>C	CN517202
YEE-BE3	5	6	chr1	180775665	chr1_180775665	T>C	t	tt	6	gcgtttacgtgtcccccctttgg	TGG	Pathogenic	9213|XPR1	786205904	NR_137330.1:n.845T>C	C4225335
YEE-BE3	5	6	chr1	181693624	chr1_181693624	T>C	t	tt	6	tgtgttcttggctatcgctgtgg	TGG	Likely pathogenic	777|CACNA1E	869312920	NM_001205293.1:c.2093T>C	C0950123
YEE-BE3	5	6	chr1	228346316	chr1_228346316	T>C	t	at	6	tgagatggcccacctgggcttgg	TGG	Pathogenic	57165|GJC2	74315311	NM_020435.3:c.857T>C	C1837355
YEE-BE3	5	6	chr1	237947008	chr1_237947008	T>C	t	at	6	acagatggtggatatgcttgtgg	TGG	Likely pathogenic	6262|RYR2	#N/A	NM_001035.2:c.11996T>C	C2677794
YEE-BE3	5	6	chr1	2343941	chr1_2343941	A>G	t	tg	5	gccatggccgcgggttcgggtgg	TGG	Pathogenic	5192|PEX10	886041314	NM_153818.1:c.1A>G	CN517202
YEE-BE3	5	6	chr1	8416255	chr1_8416255	A>G	t	gt	6	ccaggtggggaccggcagtcagg	AGG	Likely pathogenic	473|RERE	1057524139	NM_012102.3:c.4391A>G	CN517202
YEE-BE3	5	6	chr1	11855215	chr1_11855215	A>G	t	gt	6	cgcggttgagggtgtagaagtgg	TGG	Pathogenic	4524|MTHFR	267606887	NM_005957.4:c.971A>G	CN068661
YEE-BE3	5	6	chr1	36933444	chr1_36933444	A>G	t	gt	6	cagggtgaggactgtactgttgg	TGG	Likely pathogenic	1441|CSF3R	1057519776	NM_156039.3:c.1843A>G	C0023473
YEE-BE3	5	6	chr1	45797174	chr1_45797174	A>G	t	tg	5	aagctgctctgagggctcccagg	AGG	Pathogenic	4595|MUTYH	121908383	NM_001128425.1:c.1241A>G	C0038356
YEE-BE3	5	6	chr1	45798138	chr1_45798138	A>G	t	tt	5	tacgttgccatccaccacaccgg	CGG	Pathogenic/Likely pathogenic	4595|MUTYH	1057517765	NM_001128425.1:c.713A>G	C1837991 CN517202
YEE-BE3	5	6	chr1	94509027	chr1_94509027	A>G	t	gt	6	caccgtgaggctaggaggatggg	GGG	Pathogenic	24|ABCA4	61749457	NM_000350.2:c.3055A>G	CN517202
YEE-BE3	5	6	chr1	94512499	chr1_94512499	A>G	t	tt	5	tccattgtggcccaggaatgcgg	CGG	Pathogenic	24|ABCA4	201471607	NM_000350.2:c.2894A>G	C1855465 CN517202
YEE-BE3	5	6	chr1	110604172	chr1_110604172	A>G	t	gt	6	tgcggttctggaaccagacctgg	TGG	Pathogenic	257|ALX3	121908166	NM_006492.2:c.608A>G	C1876203
YEE-BE3	5	6	chr1	155208006	chr1_155208006	A>G	t	tt	5	tccattggtcttgagccaagtgg	TGG	Pathogenic	2629|GBA	364897	NM_000157.3:c.680A>G	C0017205 C1961835 C0268251
YEE-BE3	5	6	chr1	155208375	chr1_155208375	A>G	t	ta	5	tgcataggtgtaggtgcggatgg	TGG	Likely pathogenic	2629|GBA	781152868	NM_001005741.2:c.521A>G	C1961835
YEE-BE3	5	6	chr1	161276512	chr1_161276512	A>G	t	ta	5	gacatacagcgtgacctgagagg	AGG	Likely pathogenic	4359|MPZ	121913603	NM_000530.7:c.434A>G	CN517202
YEE-BE3	5	6	chr1	169500043	chr1_169500043	A>G	t	ta	5	gtagtaggcccaagcccgacagg	AGG	Pathogenic	2153|F5	118203907	NM_000130.4:c.5189A>G	C0015499
YEE-BE3	5	6	chr1	173880989	chr1_173880989	A>G	t	tg	5	gtcctggtaggtctcattgaagg	AGG	Likely pathogenic	462|SERPINC1	1131691435	NM_000488.3:c.572A>G	CN517202
YEE-BE3	5	6	chr1	229568407	chr1_229568407	A>G	t	gt	6	cgcggttggccttgggattgagg	AGG	Pathogenic	58|ACTA1	121909520	NM_001100.3:c.350A>G	C1834336
YEE-BE3	5	6	chr1	241667357	chr1_241667357	A>G	t	tt	5	ctgcttcctggttcattttcagg	AGG	Pathogenic/Likely pathogenic	2271|FH	863223966	NM_000143.3:c.1093A>G	C0027672 C1708350 CN517202
YEE-BE3	5	6	chr1	180775665	chr1_180775665	T>C	t	ta	5	cgtttacgtgtcccccctttggg	GGG	Pathogenic	9213|XPR1	786205904	NR_137330.1:n.845T>C	C4225335
YEE-BE3	5	6	chr1	228346316	chr1_228346316	T>C	t	tg	5	gagatggcccacctgggcttggg	GGG	Pathogenic	57165|GJC2	74315311	NM_020435.3:c.857T>C	C1837355
YEE-BE3	5	6	chr1	8416255	chr1_8416255	A>G	t	tg	5	caggtggggaccggcagtcaggg	GGG	Likely pathogenic	473|RERE	1057524139	NM_012102.3:c.4391A>G	CN517202
YEE-BE3	5	6	chr1	43396331	chr1_43396331	A>G	t	tg	5	cagctggtgcagggtgcccaggg	GGG	Likely pathogenic	6513|SLC2A1	#N/A	NM_006516.2:c.482A>G	CN517202
YEE-BE3	5	6	chr1	110604172	chr1_110604172	A>G	t	tt	5	gcggttctggaaccagacctggg	GGG	Pathogenic	257|ALX3	121908166	NM_006492.2:c.608A>G	C1876203
YEE-BE3	5	6	chr1	201027621	chr1_201027621	A>G	t	tg	5	gccctgggaaggaaaaggatggg	GGG	Pathogenic	779|CACNA1S	797045031	NM_000069.2:c.3526-2A>G	C3714580
YEE-BE3	5	6	chr1	229568407	chr1_229568407	A>G	t	tt	5	gcggttggccttgggattgaggg	GGG	Pathogenic	58|ACTA1	121909520	NM_001100.3:c.350A>G	C1834336
YEE-BE3	5	6	chr1	11217231	chr1_11217231	T>C	a	ca	19	cccccaaggcctcgaggcagcgc	CCC	Pathogenic/Likely pathogenic	2475|MTOR	1057519914	NM_004958.3:c.4447T>C	C0017636 C0431391 C1458155 CN182935
YEE-BE3	5	6	chr1	11853962	chr1_11853962	T>C	a	ca	19	cccgtgcctccctaccacacctt	CCC	Pathogenic	4524|MTHFR	786204027	NM_005957.4:c.1530+2T>C	C1856058
YEE-BE3	5	6	chr1	11861305	chr1_11861305	T>C	a	ca	19	ccaggcgctgacggcagcaggtc	CCA	Pathogenic	4524|MTHFR	786204012	NM_005957.4:c.388T>C	C1856058
YEE-BE3	5	6	chr1	45341306	chr1_45341306	T>C	a	at	18	ccaggtgtttgctgacaatctgg	CCA	Pathogenic	8891|EIF2B3	119474039	NM_020365.4:c.1037T>C	C1858991
YEE-BE3	5	6	chr1	94495078	chr1_94495078	T>C	a	ca	19	ccctggtgctgcacctgcaggat	CCC	Pathogenic/Likely pathogenic	24|ABCA4	61750146	NM_000350.2:c.4462T>C	C1855465 CN517202
YEE-BE3	5	6	chr1	94502343	chr1_94502343	T>C	a	at	18	ccgtgaccttcagaaaaatctgt	CCG	Likely pathogenic	24|ABCA4	886044738	NM_000350.2:c.3815T>C	C1855465
YEE-BE3	5	6	chr1	94506898	chr1_94506898	T>C	a	aa	19	ccctgggcaatgatggcaatgcg	CCC	Likely pathogenic	24|ABCA4	1064793010	NM_000350.2:c.3389T>C	CN517202
YEE-BE3	5	6	chr1	155207935	chr1_155207935	T>C	a	at	18	cccttacttcacaaagtatctgg	CCC	Pathogenic	2629|GBA	121908300	NM_001005741.2:c.751T>C	C1961835
YEE-BE3	5	6	chr1	197115566	chr1_197115566	T>C	a	ca	19	cccactcgccggttcgccatggc	CCC	Likely pathogenic	259266|ASPM	761447719	NM_018136.4:c.2T>C	C1837501
YEE-BE3	5	6	chr1	12061471	chr1_12061471	A>G	a	ac	18	ccaggtgcggcggcagcacatgg	CCA	Likely pathogenic	9927|MFN2	1064794316	NM_014874.3:c.830A>G	CN517202
YEE-BE3	5	6	chr1	26126722	chr1_26126722	A>G	a	ca	19	ccgccgccagccgcagccatggg	CCG	Pathogenic	57190|SELENON	121908184	NM_020451.2:c.1A>G	C0410180 CN517202
YEE-BE3	5	6	chr1	26136179	chr1_26136179	A>G	a	ca	19	cccttccccacaggatccatgcc	CCC	Likely pathogenic	57190|SELENON	776738184	NM_020451.2:c.878A>G	CN239420
YEE-BE3	5	6	chr1	27121139	chr1_27121139	A>G	a	aa	19	ccactggggtacgctccaacggg	CCA	Likely pathogenic	55650|PIGV	766452597	NM_017837.3:c.614A>G	CN517202
YEE-BE3	5	6	chr1	35250860	chr1_35250860	A>G	a	ac	18	cctggtgcagtgtgccaacgtgg	CCT	Pathogenic	2707|GJB3	121908851	NM_024009.2:c.497A>G	C2673761
YEE-BE3	5	6	chr1	47882418	chr1_47882418	A>G	a	ac	18	cccgggcaagggcaactactgga	CCC	Likely pathogenic	2301|FOXE3	747148416	NM_012186.2:c.431A>G	CN517202
YEE-BE3	5	6	chr1	76190473	chr1_76190473	A>G	a	at	18	ccggaacgggagccaacatggca	CCG	Likely pathogenic	34|ACADM	1057516778	NM_001286042.1:c.-20A>G	C0220710
YEE-BE3	5	6	chr1	156084867	chr1_156084867	A>G	a	aa	18	ccgtgtgcgctcgctggaaacgg	CCG	Likely pathogenic	4000|LMNA	60290646	NM_005572.3:c.158A>G	CN517202
YEE-BE3	5	6	chr1	160104337	chr1_160104337	A>G	a	at	18	ccaaaggcgtgggcatcatatca	CCA	Likely pathogenic	477|ATP1A2	201977531	NM_000702.3:c.1891A>G	CN517202
YEE-BE3	5	6	chr1	161284196	chr1_161284196	A>G	a	at	18	ccagaccggaacccaagatggct	CCA	Pathogenic	6391|SDHC	755235380	NM_003001.3:c.1A>G	C0027672 C1854336
YEE-BE3	5	6	chr1	227170683	chr1_227170683	A>G	a	ca	19	ccgccgcatccattgggcaggtg	CCG	Likely pathogenic	56997|COQ8A	863223884	NM_020247.4:c.1028A>G	CN517202
YEE-BE3	5	6	chr1	228337558	chr1_228337558	A>G	a	aa	19	cctgaggccgaggggggaacaat	CCT	Pathogenic	57165|GJC2	587777496	NM_020435.3:c.-170A>G	C1837355
YEE-BE3	5	6	chr1	228362729	chr1_228362729	A>G	a	aa	19	ccagcaccgatacctgcaaggta	CCA	Pathogenic	200205|IBA57	876657407	NM_001010867.3:c.678A>G	C4225322
YEE-BE3	5	6	chr1	237540658	chr1_237540658	A>G	a	aa	18	ccatacaccctgcctctaagcag	CCA	Likely pathogenic	6262|RYR2	794728707	NM_001035.2:c.499A>G	CN517202
YEE-BE3	5	6	chr1	243434278	chr1_243434278	A>G	a	ta	19	cctctgcttttgctctatagtta	CCT	Pathogenic	10806|SDCCAG8	797045946	NM_006642.4:c.221-2A>G	C3150877
YEE-BE3	5	6	chr1	247588631	chr1_247588631	A>G	a	aa	18	ccagcccagccagctggaattgt	CCA	Pathogenic	114548|NLRP3	121908148	NM_001243133.1:c.1880A>G	C0343068
YEE-BE3	5	6	chr1	11853962	chr1_11853962	T>C	a	ac	18	ccgtgcctccctaccacaccttc	CCG	Pathogenic	4524|MTHFR	786204027	NM_005957.4:c.1530+2T>C	C1856058
YEE-BE3	5	6	chr1	94506898	chr1_94506898	T>C	a	at	18	cctgggcaatgatggcaatgcgg	CCT	Likely pathogenic	24|ABCA4	1064793010	NM_000350.2:c.3389T>C	CN517202
YEE-BE3	5	6	chr1	197115566	chr1_197115566	T>C	a	at	18	ccactcgccggttcgccatggca	CCA	Likely pathogenic	259266|ASPM	761447719	NM_018136.4:c.2T>C	C1837501
YEE-BE3	5	6	chr1	26136179	chr1_26136179	A>G	a	at	18	ccttccccacaggatccatgccg	CCT	Likely pathogenic	57190|SELENON	776738184	NM_020451.2:c.878A>G	CN239420
A-BE3	4	9	chr2	47637461	chr2_47637461	T>C	t	gaatgt	7	aaggaatgtgttttacccggagg	AGG	Pathogenic	4436|MSH2	63751110	NM_000251.2:c.595T>C	C1333990
A-BE3	4	9	chr2	47690295	chr2_47690295	T>C	t	tggtaa	7	tcttggtaagaatgggtcattgg	TGG	Pathogenic/Likely pathogenic	4436|MSH2	1060502023	NM_000251.2:c.1510+2T>C	C0027672 C1333990
A-BE3	4	9	chr2	47702411	chr2_47702411	T>C	t	gtaaaa	5	ctggtaaaaaacctggtttttgg	TGG	Pathogenic	4436|MSH2	267607987	NM_000251.2:c.2005+2T>C	C1333990
A-BE3	4	9	chr2	71747340	chr2_71747340	T>C	t	gtgagt	5	cccgtgagttctcaccactttgg	TGG	Pathogenic	8291|DYSF	886042617	NM_001130987.1:c.1033+2T>C	C1850808
A-BE3	4	9	chr2	71755533	chr2_71755533	T>C	t	gtaagg	5	atggtaaggagcaagggagcagg	AGG	Pathogenic	8291|DYSF	398123765	NM_001130987.1:c.1380+2T>C	C1850889 C1850808 CN517202
A-BE3	4	9	chr2	157435621	chr2_157435621	T>C	t	tttgat	5	aagtttgatgcagaccagaaagg	AGG	Pathogenic	2820|GPD2	121918407	NM_001083112.2:c.1904T>C	C0011860
A-BE3	4	9	chr2	166231247	chr2_166231247	T>C	t	tggttt	4	ttctggtttgtctgatcttttgg	TGG	Likely pathogenic	6326|SCN2A	796053134	NM_001040142.1:c.4025T>C	CN517202
A-BE3	4	9	chr2	189852866	chr2_189852866	T>C	t	gtaagt	9	cctgtaagtatagccattggtgg	TGG	Pathogenic	1281|COL3A1	397509375	NM_000090.3:c.582+6T>C	C0268338
A-BE3	4	9	chr2	203242275	chr2_203242275	T>C	t	tggtga	7	ggctggtgagtagctccggccgg	CGG	Pathogenic	659|BMPR2	1085307156	NM_001204.6:c.76+2T>C	C0152171
A-BE3	4	9	chr2	203332244	chr2_203332244	T>C	t	ggatgt	7	ataggatgttggtctcacattgg	TGG	Pathogenic	659|BMPR2	1085307196	NM_001204.6:c.250T>C	C0152171
A-BE3	4	9	chr2	203395588	chr2_203395588	T>C	t	tgtgtt	4	acctgtgttattagtgactttgg	TGG	Pathogenic	659|BMPR2	1085307290	NM_001204.6:c.1039T>C	C0152171
A-BE3	4	9	chr2	219526270	chr2_219526270	T>C	t	aaggtg	8	aggaaggtgtgggatggcacagg	AGG	Likely pathogenic	617|BCS1L	1057516954	NM_001257344.1:c.460+2T>C	C1864002
A-BE3	4	9	chr2	241808743	chr2_241808743	T>C	t	ttgggg	5	catttgggggcagcgagccgtgg	TGG	Pathogenic/Likely pathogenic	189|AGXT	180177197	NM_000030.2:c.322T>C	C0268164
A-BE3	4	9	chr2	20113990	chr2_20113990	A>G	t	gagtag	7	agagagtagatctccacaggagg	AGG	Likely pathogenic	57539|WDR35	541910371	NM_001006657.1:c.3203A>G	CN169374
A-BE3	4	9	chr2	26461799	chr2_26461799	A>G	t	tgagat	9	aaatgagatacctttgaattggg	GGG	Pathogenic	3030|HADHA	781222705	NM_000182.4:c.180+3A>G	CN074230 C0342786 CN517202
A-BE3	4	9	chr2	48915203	chr2_48915203	A>G	t	tgaaat	9	aggtgaaatcggtgaagatgagg	AGG	Pathogenic	3973|LHCGR	121912518	NM_000233.3:c.1733A>G	C0342549
A-BE3	4	9	chr2	145147529	chr2_145147529	A>G	t	ttgagt	9	gccttgagtgctcgataaggtgg	TGG	Pathogenic	9839|ZEB2	397515449	NM_014795.3:c.3134A>G	C1856113
A-BE3	4	9	chr2	148710009	chr2_148710009	A>G	t	gattat	9	aaagattatagagaagtgtttgg	TGG	Pathogenic/Likely pathogenic	5000|ORC4	387906847	NM_002552.4:c.521A>G	C3151097 CN517202
A-BE3	4	9	chr2	166929881	chr2_166929881	A>G	t	tgatat	9	tattgatatagtaggggtccagg	AGG	Pathogenic	6323|SCN1A	121917964	NM_001165963.1:c.251A>G	C0751122 CN517202
A-BE3	4	9	chr2	179586708	chr2_179586708	A>G	t	tatagt	6	ttgtatagtttcctccaggacgg	CGG	Likely pathogenic	7273|TTN	786205544	NM_003319.4:c.13282+16101A>G	CN517202
A-BE3	4	9	chr2	216271029	chr2_216271029	A>G	t	agtaat	9	tgaagtaataggtgaccccaggg	GGG	Pathogenic	2335|FN1	137854488	NM_212482.2:c.2918A>G	C1866075
A-BE3	4	9	chr2	47690295	chr2_47690295	T>C	t	taagaa	4	tggtaagaatgggtcattggagg	AGG	Pathogenic/Likely pathogenic	4436|MSH2	1060502023	NM_000251.2:c.1510+2T>C	C0027672 C1333990
A-BE3	4	9	chr2	47702411	chr2_47702411	T>C	t	taaaaa	4	tggtaaaaaacctggtttttggg	GGG	Pathogenic	4436|MSH2	267607987	NM_000251.2:c.2005+2T>C	C1333990
A-BE3	4	9	chr2	219526270	chr2_219526270	T>C	t	tgtggg	4	aggtgtgggatggcacaggcagg	AGG	Likely pathogenic	617|BCS1L	1057516954	NM_001257344.1:c.460+2T>C	C1864002
A-BE3	4	9	chr2	242695431	chr2_242695431	T>C	t	ttggtg	8	accttggtgagcggcgccccggg	GGG	Likely pathogenic	728294|D2HGDH	797045507	NM_152783.4:c.1306+2T>C	CN233040
A-BE3	4	9	chr2	242695431	chr2_242695431	T>C	t	tggtga	7	ccttggtgagcggcgccccgggg	GGG	Likely pathogenic	728294|D2HGDH	797045507	NM_152783.4:c.1306+2T>C	CN233040
A-BE3	4	9	chr2	20113990	chr2_20113990	A>G	t	agtaga	6	gagagtagatctccacaggaggg	GGG	Likely pathogenic	57539|WDR35	541910371	NM_001006657.1:c.3203A>G	CN169374
A-BE3	4	9	chr2	216271029	chr2_216271029	A>G	t	gtaata	8	gaagtaataggtgaccccagggg	GGG	Pathogenic	2335|FN1	137854488	NM_212482.2:c.2918A>G	C1866075
A-BE3	4	9	chr2	25467191	chr2_25467191	T>C	a	cacaca	20	cccaccaagaggtccacacactc	CCC	Likely pathogenic	1788|DNMT3A	1057520788	NM_153759.3:c.1117T>C	CN517202
A-BE3	4	9	chr2	26414350	chr2_26414350	T>C	a	ccaacc	18	cccaacctgcgagaccaacctcc	CCC	Likely pathogenic	3030|HADHA	1057516350	NM_000182.4:c.2146+2T>C	CN074230
A-BE3	4	9	chr2	27535859	chr2_27535859	T>C	a	aactta	20	cctgttgaggggagaacttacca	CCT	Pathogenic	4358|MPV17	147952488	NM_002437.4:c.186+2T>C	C1850406 CN517202
A-BE3	4	9	chr2	39250275	chr2_39250275	T>C	a	ctccca	20	ccaatgtcttttccctcccaacc	CCA	Pathogenic	6654|SOS1	267607080	NM_005633.3:c.1294T>C	C0028326 C1853120 CN517202
A-BE3	4	9	chr2	127816585	chr2_127816585	T>C	a	ctacct	17	ccaagacatcactcctacctgag	CCA	Likely pathogenic	274|BIN1	#N/A	NM_139343.2:c.1002+2T>C	CN517202
A-BE3	4	9	chr2	131099607	chr2_131099607	T>C	a	ttcaac	18	cctccacccgggcgttcaacacc	CCT	Pathogenic	84317|CCDC115	751325113	NR_135548.1:n.350T>C	C4225191 CN234782 CN234782
A-BE3	4	9	chr2	166848363	chr2_166848363	T>C	a	aacatc	16	cccaaacctcatagaacatctca	CCC	Pathogenic	6323|SCN1A	121918757	NM_006920.4:c.5389T>C	C0751122 CN517202
A-BE3	4	9	chr2	166859206	chr2_166859206	T>C	a	aaacca	15	ccagaatataagacaaaccagaa	CCA	Likely pathogenic	6323|SCN1A	1131691461	NM_006920.4:c.4027T>C	CN517202
A-BE3	4	9	chr2	166859211	chr2_166859211	T>C	a	aaacca	20	ccagaatataagacaaaccagaa	CCA	Pathogenic	6323|SCN1A	794726821	NM_006920.4:c.4022T>C	C0751122
A-BE3	4	9	chr2	166870349	chr2_166870349	T>C	a	accatt	18	ccttctcaggttccaccattgtt	CCT	Pathogenic	6323|SCN1A	121917930	NM_001165963.1:c.3610T>C	C1858672 C1858673
A-BE3	4	9	chr2	166911241	chr2_166911241	T>C	a	ttataa	20	ccttgcaataatttttataagtg	CCT	Likely pathogenic	6323|SCN1A	1064793315	NM_006920.4:c.509T>C	CN517202
A-BE3	4	9	chr2	166915191	chr2_166915191	T>C	a	ctataa	17	ccctttattcaatactataaaag	CCC	Pathogenic	6323|SCN1A	121918734	NM_001165963.1:c.272T>C	C0751122
A-BE3	4	9	chr2	166915194	chr2_166915194	T>C	a	ctataa	20	ccctttattcaatactataaaag	CCC	Pathogenic/Likely pathogenic	6323|SCN1A	121918733	NM_001165963.1:c.269T>C	C1858673 C0751122
A-BE3	4	9	chr2	179447021	chr2_179447021	T>C	a	tcctac	19	ccaccgggaaatgttcctaccat	CCA	Likely pathogenic	7273|TTN	753146898	NM_001267550.2:c.66160+2T>C	C1838244 C1861065 C1863599 C1837342 C2673677
A-BE3	4	9	chr2	182423301	chr2_182423301	T>C	a	tattaa	16	cccttgcctgctggtattaagcc	CCC	Likely pathogenic	375298|CERKL	786205545	NR_027689.1:n.717T>C	CN517202
A-BE3	4	9	chr2	241715301	chr2_241715301	T>C	a	aatctc	15	ccaggtcaacacggaatctcggt	CCA	Likely pathogenic	547|KIF1A	879253998	NM_004321.7:c.925T>C	CN517202
A-BE3	4	9	chr2	32372285	chr2_32372285	A>G	a	tttaca	20	cctgacttttatgttttacagaa	CCT	Pathogenic	6683|SPAST	587777752	NM_014946.3:c.1688-2A>G	C1866855
A-BE3	4	9	chr2	71788880	chr2_71788880	A>G	a	ctcaca	20	ccatctgtccgtccctcacagcc	CCA	Likely pathogenic	8291|DYSF	747289205	NM_003494.3:c.2163-2A>G	C1850889
A-BE3	4	9	chr2	71817308	chr2_71817308	A>G	a	cactct	16	ccactccagccactcactctggc	CCA	Pathogenic	8291|DYSF	786205083	NM_001130987.1:c.3497-33A>G	C1850889
A-BE3	4	9	chr2	99778955	chr2_99778955	A>G	a	acttta	15	cctatcaccattgcactttatta	CCT	Pathogenic	51601|LIPT1	786205156	NR_037935.1:n.1020A>G	C4225379
A-BE3	4	9	chr2	166164356	chr2_166164356	A>G	a	tacttt	16	ccttgacgatattctactttatt	CCT	Pathogenic	6326|SCN2A	796053169	NM_001040142.1:c.387-2A>G	CN517202
A-BE3	4	9	chr2	203397459	chr2_203397459	A>G	a	aaaact	15	cctcttcccaggtaaaaactact	CCT	Pathogenic	659|BMPR2	1085307330	NM_001204.6:c.1276+4A>G	C0152171
A-BE3	4	9	chr2	203421096	chr2_203421096	A>G	a	ataaca	15	ccgaactaattccaataacaaca	CCG	Pathogenic	659|BMPR2	373725296	NM_001204.6:c.2708A>G	C0152171
A-BE3	4	9	chr2	220283185	chr2_220283185	A>G	a	tcacca	20	cctcgcccgcgccgtcaccatga	CCT	Likely pathogenic	1674|DES	1057523274	NM_001927.3:c.1A>G	C1832370 CN517202
A-BE3	4	9	chr2	234676864	chr2_234676864	A>G	a	atctca	20	cctccctattttgcatctcaggt	CCT	Pathogenic	54658|UGT1A1	587776766	NM_000463.2:c.1085-2A>G	C0010324
A-BE3	4	9	chr2	25467191	chr2_25467191	T>C	a	acacac	19	ccaccaagaggtccacacactcc	CCA	Likely pathogenic	1788|DNMT3A	1057520788	NM_153759.3:c.1117T>C	CN517202
A-BE3	4	9	chr2	25467191	chr2_25467191	T>C	a	cactcc	16	ccaagaggtccacacactccacg	CCA	Likely pathogenic	1788|DNMT3A	1057520788	NM_153759.3:c.1117T>C	CN517202
A-BE3	4	9	chr2	26414350	chr2_26414350	T>C	a	caacct	17	ccaacctgcgagaccaacctccc	CCA	Likely pathogenic	3030|HADHA	1057516350	NM_000182.4:c.2146+2T>C	CN074230
A-BE3	4	9	chr2	131099607	chr2_131099607	T>C	a	aacacc	15	ccacccgggcgttcaacaccgtt	CCA	Pathogenic	84317|CCDC115	751325113	NR_135548.1:n.350T>C	C4225191 CN234782 CN234782
A-BE3	4	9	chr2	166848363	chr2_166848363	T>C	a	acatct	15	ccaaacctcatagaacatctcaa	CCA	Pathogenic	6323|SCN1A	121918757	NM_006920.4:c.5389T>C	C0751122 CN517202
A-BE3	4	9	chr2	166868698	chr2_166868698	T>C	a	atttcc	15	cccattttagaagcatttccaga	CCC	Likely pathogenic	6323|SCN1A	1064795355	NM_006920.4:c.3767T>C	CN517202
A-BE3	4	9	chr2	166915191	chr2_166915191	T>C	a	tataaa	16	cctttattcaatactataaaagt	CCT	Pathogenic	6323|SCN1A	121918734	NM_001165963.1:c.272T>C	C0751122
A-BE3	4	9	chr2	166915194	chr2_166915194	T>C	a	tataaa	19	cctttattcaatactataaaagt	CCT	Pathogenic/Likely pathogenic	6323|SCN1A	121918733	NM_001165963.1:c.269T>C	C1858673 C0751122
A-BE3	4	9	chr2	179447021	chr2_179447021	T>C	a	taccat	16	ccgggaaatgttcctaccatatg	CCG	Likely pathogenic	7273|TTN	753146898	NM_001267550.2:c.66160+2T>C	C1838244 C1861065 C1863599 C1837342 C2673677
A-BE3	4	9	chr2	74135891	chr2_74135891	A>G	a	ccaaca	18	cctaaatcccaaggccaacaggg	CCT	Likely pathogenic	72|ACTG2	1057522054	NM_001615.3:c.347A>G	CN517202
A-BE3	4	9	chr2	242707133	chr2_242707133	A>G	a	taacct	16	cctccaggagatggtaacctgca	CCT	Pathogenic	728294|D2HGDH	121434362	NM_152783.4:c.1315A>G	C3152055
Y-BE3	4	8	chr2	47637461	chr2_47637461	T>C	t	gaatg	7	aaggaatgtgttttacccggagg	AGG	Pathogenic	4436|MSH2	63751110	NM_000251.2:c.595T>C	C1333990
Y-BE3	4	8	chr2	47690295	chr2_47690295	T>C	t	tggta	7	tcttggtaagaatgggtcattgg	TGG	Pathogenic/Likely pathogenic	4436|MSH2	1060502023	NM_000251.2:c.1510+2T>C	C0027672 C1333990
Y-BE3	4	8	chr2	47702411	chr2_47702411	T>C	t	gtaaa	5	ctggtaaaaaacctggtttttgg	TGG	Pathogenic	4436|MSH2	267607987	NM_000251.2:c.2005+2T>C	C1333990
Y-BE3	4	8	chr2	71747340	chr2_71747340	T>C	t	gtgag	5	cccgtgagttctcaccactttgg	TGG	Pathogenic	8291|DYSF	886042617	NM_001130987.1:c.1033+2T>C	C1850808
Y-BE3	4	8	chr2	71755533	chr2_71755533	T>C	t	gtaag	5	atggtaaggagcaagggagcagg	AGG	Pathogenic	8291|DYSF	398123765	NM_001130987.1:c.1380+2T>C	C1850889 C1850808 CN517202
Y-BE3	4	8	chr2	157435621	chr2_157435621	T>C	t	tttga	5	aagtttgatgcagaccagaaagg	AGG	Pathogenic	2820|GPD2	121918407	NM_001083112.2:c.1904T>C	C0011860
Y-BE3	4	8	chr2	166170506	chr2_166170506	T>C	t	ggtgg	6	tgtggtggccatggcctatgagg	AGG	Pathogenic	6326|SCN2A	796053181	NM_001040142.1:c.1271T>C	CN517202
Y-BE3	4	8	chr2	166231247	chr2_166231247	T>C	t	tggtt	4	ttctggtttgtctgatcttttgg	TGG	Likely pathogenic	6326|SCN2A	796053134	NM_001040142.1:c.4025T>C	CN517202
Y-BE3	4	8	chr2	203242275	chr2_203242275	T>C	t	tggtg	7	ggctggtgagtagctccggccgg	CGG	Pathogenic	659|BMPR2	1085307156	NM_001204.6:c.76+2T>C	C0152171
Y-BE3	4	8	chr2	203332244	chr2_203332244	T>C	t	ggatg	7	ataggatgttggtctcacattgg	TGG	Pathogenic	659|BMPR2	1085307196	NM_001204.6:c.250T>C	C0152171
Y-BE3	4	8	chr2	203395588	chr2_203395588	T>C	t	tgtgt	4	acctgtgttattagtgactttgg	TGG	Pathogenic	659|BMPR2	1085307290	NM_001204.6:c.1039T>C	C0152171
Y-BE3	4	8	chr2	203417511	chr2_203417511	T>C	t	gtgtg	5	acagtgtgctgaggaaaggatgg	TGG	Pathogenic	659|BMPR2	1085307361	NM_001204.6:c.1486T>C	C0152171
Y-BE3	4	8	chr2	219526270	chr2_219526270	T>C	t	aaggt	8	aggaaggtgtgggatggcacagg	AGG	Likely pathogenic	617|BCS1L	1057516954	NM_001257344.1:c.460+2T>C	C1864002
Y-BE3	4	8	chr2	241808743	chr2_241808743	T>C	t	ttggg	5	catttgggggcagcgagccgtgg	TGG	Pathogenic/Likely pathogenic	189|AGXT	180177197	NM_000030.2:c.322T>C	C0268164
Y-BE3	4	8	chr2	242695431	chr2_242695431	T>C	t	ttggt	8	accttggtgagcggcgccccggg	GGG	Likely pathogenic	728294|D2HGDH	797045507	NM_152783.4:c.1306+2T>C	CN233040
Y-BE3	4	8	chr2	20113990	chr2_20113990	A>G	t	gagta	7	agagagtagatctccacaggagg	AGG	Likely pathogenic	57539|WDR35	541910371	NM_001006657.1:c.3203A>G	CN169374
Y-BE3	4	8	chr2	39241987	chr2_39241987	A>G	t	gggat	8	attgggatctaagaagaaaaagg	AGG	Likely pathogenic	6654|SOS1	1057517918	NM_005633.3:c.1859A>G	CN517202
Y-BE3	4	8	chr2	166904259	chr2_166904259	A>G	t	tatat	4	acatatatccctctggacattgg	TGG	Pathogenic	6323|SCN1A	794726768	NM_006920.4:c.1048A>G	C0751122
Y-BE3	4	8	chr2	166904261	chr2_166904261	A>G	t	tatat	6	acatatatccctctggacattgg	TGG	Pathogenic	6323|SCN1A	794726844	NM_006920.4:c.1046A>G	C0751122
Y-BE3	4	8	chr2	179586708	chr2_179586708	A>G	t	tatag	6	ttgtatagtttcctccaggacgg	CGG	Likely pathogenic	7273|TTN	786205544	NM_003319.4:c.13282+16101A>G	CN517202
Y-BE3	4	8	chr2	216271029	chr2_216271029	A>G	t	gtaat	8	gaagtaataggtgaccccagggg	GGG	Pathogenic	2335|FN1	137854488	NM_212482.2:c.2918A>G	C1866075
Y-BE3	4	8	chr2	47690295	chr2_47690295	T>C	t	taaga	4	tggtaagaatgggtcattggagg	AGG	Pathogenic/Likely pathogenic	4436|MSH2	1060502023	NM_000251.2:c.1510+2T>C	C0027672 C1333990
Y-BE3	4	8	chr2	47702411	chr2_47702411	T>C	t	taaaa	4	tggtaaaaaacctggtttttggg	GGG	Pathogenic	4436|MSH2	267607987	NM_000251.2:c.2005+2T>C	C1333990
Y-BE3	4	8	chr2	219526270	chr2_219526270	T>C	t	tgtgg	4	aggtgtgggatggcacaggcagg	AGG	Likely pathogenic	617|BCS1L	1057516954	NM_001257344.1:c.460+2T>C	C1864002
Y-BE3	4	8	chr2	242695431	chr2_242695431	T>C	t	tggtg	7	ccttggtgagcggcgccccgggg	GGG	Likely pathogenic	728294|D2HGDH	797045507	NM_152783.4:c.1306+2T>C	CN233040
Y-BE3	4	8	chr2	20113990	chr2_20113990	A>G	t	agtag	6	gagagtagatctccacaggaggg	GGG	Likely pathogenic	57539|WDR35	541910371	NM_001006657.1:c.3203A>G	CN169374
Y-BE3	4	8	chr2	25467191	chr2_25467191	T>C	a	acaca	20	cccaccaagaggtccacacactc	CCC	Likely pathogenic	1788|DNMT3A	1057520788	NM_153759.3:c.1117T>C	CN517202
Y-BE3	4	8	chr2	26414350	chr2_26414350	T>C	a	caacc	18	cccaacctgcgagaccaacctcc	CCC	Likely pathogenic	3030|HADHA	1057516350	NM_000182.4:c.2146+2T>C	CN074230
Y-BE3	4	8	chr2	27535859	chr2_27535859	T>C	a	actta	20	cctgttgaggggagaacttacca	CCT	Pathogenic	4358|MPV17	147952488	NM_002437.4:c.186+2T>C	C1850406 CN517202
Y-BE3	4	8	chr2	39250275	chr2_39250275	T>C	a	tccca	20	ccaatgtcttttccctcccaacc	CCA	Pathogenic	6654|SOS1	267607080	NM_005633.3:c.1294T>C	C0028326 C1853120 CN517202
Y-BE3	4	8	chr2	127816585	chr2_127816585	T>C	a	tacct	17	ccaagacatcactcctacctgag	CCA	Likely pathogenic	274|BIN1	#N/A	NM_139343.2:c.1002+2T>C	CN517202
Y-BE3	4	8	chr2	131099607	chr2_131099607	T>C	a	tcaac	18	cctccacccgggcgttcaacacc	CCT	Pathogenic	84317|CCDC115	751325113	NR_135548.1:n.350T>C	C4225191 CN234782 CN234782
Y-BE3	4	8	chr2	166848363	chr2_166848363	T>C	a	acatc	16	cccaaacctcatagaacatctca	CCC	Pathogenic	6323|SCN1A	121918757	NM_006920.4:c.5389T>C	C0751122 CN517202
Y-BE3	4	8	chr2	166859211	chr2_166859211	T>C	a	aacca	20	ccagaatataagacaaaccagaa	CCA	Pathogenic	6323|SCN1A	794726821	NM_006920.4:c.4022T>C	C0751122
Y-BE3	4	8	chr2	166870349	chr2_166870349	T>C	a	ccatt	18	ccttctcaggttccaccattgtt	CCT	Pathogenic	6323|SCN1A	121917930	NM_001165963.1:c.3610T>C	C1858672 C1858673
Y-BE3	4	8	chr2	166903392	chr2_166903392	T>C	a	ccacc	18	cctcgtaggccatggccaccaca	CCT	Pathogenic	6323|SCN1A	121917989	NM_006920.4:c.1265T>C	C0751122
Y-BE3	4	8	chr2	166911241	chr2_166911241	T>C	a	tataa	20	ccttgcaataatttttataagtg	CCT	Likely pathogenic	6323|SCN1A	1064793315	NM_006920.4:c.509T>C	CN517202
Y-BE3	4	8	chr2	166915191	chr2_166915191	T>C	a	tataa	17	ccctttattcaatactataaaag	CCC	Pathogenic	6323|SCN1A	121918734	NM_001165963.1:c.272T>C	C0751122
Y-BE3	4	8	chr2	166915194	chr2_166915194	T>C	a	tataa	20	ccctttattcaatactataaaag	CCC	Pathogenic/Likely pathogenic	6323|SCN1A	121918733	NM_001165963.1:c.269T>C	C1858673 C0751122
Y-BE3	4	8	chr2	179447021	chr2_179447021	T>C	a	cctac	19	ccaccgggaaatgttcctaccat	CCA	Likely pathogenic	7273|TTN	753146898	NM_001267550.2:c.66160+2T>C	C1838244 C1861065 C1863599 C1837342 C2673677
Y-BE3	4	8	chr2	182423301	chr2_182423301	T>C	a	attaa	16	cccttgcctgctggtattaagcc	CCC	Likely pathogenic	375298|CERKL	786205545	NR_027689.1:n.717T>C	CN517202
Y-BE3	4	8	chr2	32352086	chr2_32352086	A>G	a	acaat	19	cctgggaatgggaagacaatgct	CCT	Pathogenic	6683|SPAST	797044850	NM_014946.3:c.1168A>G	C0950123 C1866855 CN517202
Y-BE3	4	8	chr2	32372285	chr2_32372285	A>G	a	ttaca	20	cctgacttttatgttttacagaa	CCT	Pathogenic	6683|SPAST	587777752	NM_014946.3:c.1688-2A>G	C1866855
Y-BE3	4	8	chr2	32372313	chr2_32372313	A>G	a	aatat	19	ccagaacaggtgaagaatatgtc	CCA	Likely pathogenic	6683|SPAST	1131691684	NM_014946.3:c.1714A>G	CN517202
Y-BE3	4	8	chr2	71788880	chr2_71788880	A>G	a	tcaca	20	ccatctgtccgtccctcacagcc	CCA	Likely pathogenic	8291|DYSF	747289205	NM_003494.3:c.2163-2A>G	C1850889
Y-BE3	4	8	chr2	71817308	chr2_71817308	A>G	a	actct	16	ccactccagccactcactctggc	CCA	Pathogenic	8291|DYSF	786205083	NM_001130987.1:c.3497-33A>G	C1850889
Y-BE3	4	8	chr2	166164356	chr2_166164356	A>G	a	acttt	16	ccttgacgatattctactttatt	CCT	Pathogenic	6326|SCN2A	796053169	NM_001040142.1:c.387-2A>G	CN517202
Y-BE3	4	8	chr2	220283185	chr2_220283185	A>G	a	cacca	20	cctcgcccgcgccgtcaccatga	CCT	Likely pathogenic	1674|DES	1057523274	NM_001927.3:c.1A>G	C1832370 CN517202
Y-BE3	4	8	chr2	234676864	chr2_234676864	A>G	a	tctca	20	cctccctattttgcatctcaggt	CCT	Pathogenic	54658|UGT1A1	587776766	NM_000463.2:c.1085-2A>G	C0010324
Y-BE3	4	8	chr2	242707133	chr2_242707133	A>G	a	taacc	17	ccctccaggagatggtaacctgc	CCC	Pathogenic	728294|D2HGDH	121434362	NM_152783.4:c.1315A>G	C3152055
Y-BE3	4	8	chr2	25467191	chr2_25467191	T>C	a	cacac	19	ccaccaagaggtccacacactcc	CCA	Likely pathogenic	1788|DNMT3A	1057520788	NM_153759.3:c.1117T>C	CN517202
Y-BE3	4	8	chr2	25467191	chr2_25467191	T>C	a	actcc	16	ccaagaggtccacacactccacg	CCA	Likely pathogenic	1788|DNMT3A	1057520788	NM_153759.3:c.1117T>C	CN517202
Y-BE3	4	8	chr2	26414350	chr2_26414350	T>C	a	aacct	17	ccaacctgcgagaccaacctccc	CCA	Likely pathogenic	3030|HADHA	1057516350	NM_000182.4:c.2146+2T>C	CN074230
Y-BE3	4	8	chr2	166915191	chr2_166915191	T>C	a	ataaa	16	cctttattcaatactataaaagt	CCT	Pathogenic	6323|SCN1A	121918734	NM_001165963.1:c.272T>C	C0751122
Y-BE3	4	8	chr2	166915194	chr2_166915194	T>C	a	ataaa	19	cctttattcaatactataaaagt	CCT	Pathogenic/Likely pathogenic	6323|SCN1A	121918733	NM_001165963.1:c.269T>C	C1858673 C0751122
Y-BE3	4	8	chr2	179447021	chr2_179447021	T>C	a	accat	16	ccgggaaatgttcctaccatatg	CCG	Likely pathogenic	7273|TTN	753146898	NM_001267550.2:c.66160+2T>C	C1838244 C1861065 C1863599 C1837342 C2673677
Y-BE3	4	8	chr2	32352083	chr2_32352083	A>G	a	acaat	16	cctgggaatgggaagacaatgct	CCT	Pathogenic	6683|SPAST	786204132	NM_014946.3:c.1165A>G	C1866855
Y-BE3	4	8	chr2	74135891	chr2_74135891	A>G	a	ccaac	19	ccctaaatcccaaggccaacagg	CCC	Likely pathogenic	72|ACTG2	1057522054	NM_001615.3:c.347A>G	CN517202
Y-BE3	4	8	chr2	74135891	chr2_74135891	A>G	a	caaca	18	cctaaatcccaaggccaacaggg	CCT	Likely pathogenic	72|ACTG2	1057522054	NM_001615.3:c.347A>G	CN517202
Y-BE3	4	8	chr2	242707133	chr2_242707133	A>G	a	aacct	16	cctccaggagatggtaacctgca	CCT	Pathogenic	728294|D2HGDH	121434362	NM_152783.4:c.1315A>G	C3152055
FE-BE3	5	7	chr2	3691397	chr2_3691397	T>C	t	tgt	7	cagctgtcctgccagggccgcgg	CGG	Pathogenic	78989|COLEC11	387907075	NR_045659.1:n.1061T>C	C0796279
FE-BE3	5	7	chr2	47637461	chr2_47637461	T>C	t	aat	7	aaggaatgtgttttacccggagg	AGG	Pathogenic	4436|MSH2	63751110	NM_000251.2:c.595T>C	C1333990
FE-BE3	5	7	chr2	47690295	chr2_47690295	T>C	t	ggt	7	tcttggtaagaatgggtcattgg	TGG	Pathogenic/Likely pathogenic	4436|MSH2	1060502023	NM_000251.2:c.1510+2T>C	C0027672 C1333990
FE-BE3	5	7	chr2	47702411	chr2_47702411	T>C	t	taa	5	ctggtaaaaaacctggtttttgg	TGG	Pathogenic	4436|MSH2	267607987	NM_000251.2:c.2005+2T>C	C1333990
FE-BE3	5	7	chr2	71747340	chr2_71747340	T>C	t	tga	5	cccgtgagttctcaccactttgg	TGG	Pathogenic	8291|DYSF	886042617	NM_001130987.1:c.1033+2T>C	C1850808
FE-BE3	5	7	chr2	71755533	chr2_71755533	T>C	t	taa	5	atggtaaggagcaagggagcagg	AGG	Pathogenic	8291|DYSF	398123765	NM_001130987.1:c.1380+2T>C	C1850889 C1850808 CN517202
FE-BE3	5	7	chr2	157435621	chr2_157435621	T>C	t	ttg	5	aagtttgatgcagaccagaaagg	AGG	Pathogenic	2820|GPD2	121918407	NM_001083112.2:c.1904T>C	C0011860
FE-BE3	5	7	chr2	166170506	chr2_166170506	T>C	t	gtg	6	tgtggtggccatggcctatgagg	AGG	Pathogenic	6326|SCN2A	796053181	NM_001040142.1:c.1271T>C	CN517202
FE-BE3	5	7	chr2	203242275	chr2_203242275	T>C	t	ggt	7	ggctggtgagtagctccggccgg	CGG	Pathogenic	659|BMPR2	1085307156	NM_001204.6:c.76+2T>C	C0152171
FE-BE3	5	7	chr2	203332244	chr2_203332244	T>C	t	gat	7	ataggatgttggtctcacattgg	TGG	Pathogenic	659|BMPR2	1085307196	NM_001204.6:c.250T>C	C0152171
FE-BE3	5	7	chr2	203417511	chr2_203417511	T>C	t	tgt	5	acagtgtgctgaggaaaggatgg	TGG	Pathogenic	659|BMPR2	1085307361	NM_001204.6:c.1486T>C	C0152171
FE-BE3	5	7	chr2	241808743	chr2_241808743	T>C	t	tgg	5	catttgggggcagcgagccgtgg	TGG	Pathogenic/Likely pathogenic	189|AGXT	180177197	NM_000030.2:c.322T>C	C0268164
FE-BE3	5	7	chr2	242695431	chr2_242695431	T>C	t	ggt	7	ccttggtgagcggcgccccgggg	GGG	Likely pathogenic	728294|D2HGDH	797045507	NM_152783.4:c.1306+2T>C	CN233040
FE-BE3	5	7	chr2	20113990	chr2_20113990	A>G	t	agt	7	agagagtagatctccacaggagg	AGG	Likely pathogenic	57539|WDR35	541910371	NM_001006657.1:c.3203A>G	CN169374
FE-BE3	5	7	chr2	84686354	chr2_84686354	A>G	t	atg	6	gaccatggtagcgatgtcagcgg	CGG	Likely pathogenic	8802|SUCLG1	796052053	NM_003849.3:c.40A>G	CN517202
FE-BE3	5	7	chr2	166854547	chr2_166854547	A>G	t	tat	7	tacttatcttctttttctgctgg	TGG	Pathogenic	6323|SCN1A	796053014	NM_006920.4:c.4443+1A>G	C0751122 CN517202
FE-BE3	5	7	chr2	166904261	chr2_166904261	A>G	t	ata	6	acatatatccctctggacattgg	TGG	Pathogenic	6323|SCN1A	794726844	NM_006920.4:c.1046A>G	C0751122
FE-BE3	5	7	chr2	170175396	chr2_170175396	A>G	t	taa	5	cagctaaaacaaaccaaaagagg	AGG	Likely pathogenic	4036|LRP2	760114690	NM_004525.2:c.188-2A>G	C1857277
FE-BE3	5	7	chr2	179586708	chr2_179586708	A>G	t	ata	6	ttgtatagtttcctccaggacgg	CGG	Likely pathogenic	7273|TTN	786205544	NM_003319.4:c.13282+16101A>G	CN517202
FE-BE3	5	7	chr2	215823744	chr2_215823744	A>G	t	tta	5	ctgcttacgtggcttgttcttgg	TGG	Likely pathogenic	26154|ABCA12	1131692156	NM_173076.2:c.5939+4A>G	C0239849
FE-BE3	5	7	chr2	228560659	chr2_228560659	A>G	t	tag	5	agcatagcacgcccagatattgg	TGG	Likely pathogenic	80704|SLC19A3	1131691470	NM_025243.3:c.1118A>G	CN517202
FE-BE3	5	7	chr2	20113990	chr2_20113990	A>G	t	gta	6	gagagtagatctccacaggaggg	GGG	Likely pathogenic	57539|WDR35	541910371	NM_001006657.1:c.3203A>G	CN169374
FE-BE3	5	7	chr2	241712671	chr2_241712671	A>G	t	ata	6	cagcatacctgggtggcagaggg	GGG	Pathogenic	547|KIF1A	879254004	NM_004321.7:c.1040A>G	CN517202
FE-BE3	5	7	chr2	25464570	chr2_25464570	T>C	a	cca	19	cccaagtccttcagcaccaggag	CCC	Pathogenic	1788|DNMT3A	587777507	NR_135490.1:n.2281T>C	C4014545
FE-BE3	5	7	chr2	25467191	chr2_25467191	T>C	a	aca	19	ccaccaagaggtccacacactcc	CCA	Likely pathogenic	1788|DNMT3A	1057520788	NM_153759.3:c.1117T>C	CN517202
FE-BE3	5	7	chr2	26414350	chr2_26414350	T>C	a	aac	18	cccaacctgcgagaccaacctcc	CCC	Likely pathogenic	3030|HADHA	1057516350	NM_000182.4:c.2146+2T>C	CN074230
FE-BE3	5	7	chr2	96919845	chr2_96919845	T>C	a	act	17	ccaatgacggtggcacactgcag	CCA	Likely pathogenic	55654|TMEM127	121908827	NM_017849.3:c.418T>C	C0031511
FE-BE3	5	7	chr2	127816585	chr2_127816585	T>C	a	acc	17	ccaagacatcactcctacctgag	CCA	Likely pathogenic	274|BIN1	#N/A	NM_139343.2:c.1002+2T>C	CN517202
FE-BE3	5	7	chr2	131099607	chr2_131099607	T>C	a	caa	18	cctccacccgggcgttcaacacc	CCT	Pathogenic	84317|CCDC115	751325113	NR_135548.1:n.350T>C	C4225191 CN234782 CN234782
FE-BE3	5	7	chr2	165986748	chr2_165986748	T>C	a	aat	18	cccccacagaattgccaatgatc	CCC	Likely pathogenic	6328|SCN3A	1057518801	NM_006922.3:c.2624T>C	C0424605 C0266464 CN517202
FE-BE3	5	7	chr2	166868698	chr2_166868698	T>C	a	cat	18	ccacccattttagaagcatttcc	CCA	Likely pathogenic	6323|SCN1A	1064795355	NM_006920.4:c.3767T>C	CN517202
FE-BE3	5	7	chr2	166870349	chr2_166870349	T>C	a	cat	18	ccttctcaggttccaccattgtt	CCT	Pathogenic	6323|SCN1A	121917930	NM_001165963.1:c.3610T>C	C1858672 C1858673
FE-BE3	5	7	chr2	166903392	chr2_166903392	T>C	a	cac	18	cctcgtaggccatggccaccaca	CCT	Pathogenic	6323|SCN1A	121917989	NM_006920.4:c.1265T>C	C0751122
FE-BE3	5	7	chr2	166915191	chr2_166915191	T>C	a	ata	17	ccctttattcaatactataaaag	CCC	Pathogenic	6323|SCN1A	121918734	NM_001165963.1:c.272T>C	C0751122
FE-BE3	5	7	chr2	166915194	chr2_166915194	T>C	a	taa	19	cctttattcaatactataaaagt	CCT	Pathogenic/Likely pathogenic	6323|SCN1A	121918733	NM_001165963.1:c.269T>C	C1858673 C0751122
FE-BE3	5	7	chr2	167056281	chr2_167056281	T>C	a	cta	19	ccctttgctcctttgactagacg	CCC	Likely pathogenic	6335|SCN9A	1131691776	NM_002977.3:c.4835T>C	CN517202
FE-BE3	5	7	chr2	167133791	chr2_167133791	T>C	a	aat	18	cccctactgagttaccaatgatc	CCC	Pathogenic	6335|SCN9A	80356474	NM_002977.3:c.2543T>C	C0014805
FE-BE3	5	7	chr2	179447021	chr2_179447021	T>C	a	cta	19	ccaccgggaaatgttcctaccat	CCA	Likely pathogenic	7273|TTN	753146898	NM_001267550.2:c.66160+2T>C	C1838244 C1861065 C1863599 C1837342 C2673677
FE-BE3	5	7	chr2	32352086	chr2_32352086	A>G	a	caa	19	cctgggaatgggaagacaatgct	CCT	Pathogenic	6683|SPAST	797044850	NM_014946.3:c.1168A>G	C0950123 C1866855 CN517202
FE-BE3	5	7	chr2	32361955	chr2_32361955	A>G	a	ata	17	cctctagatgaagttgatagcct	CCT	Pathogenic	6683|SPAST	886041597	NM_014946.3:c.1331A>G	CN517202
FE-BE3	5	7	chr2	32372313	chr2_32372313	A>G	a	ata	19	ccagaacaggtgaagaatatgtc	CCA	Likely pathogenic	6683|SPAST	1131691684	NM_014946.3:c.1714A>G	CN517202
FE-BE3	5	7	chr2	71762149	chr2_71762149	A>G	a	cta	19	cccctccctgtgtcttctagctg	CCC	Pathogenic	8291|DYSF	786200897	NM_001130987.1:c.1381-2A>G	C1850889
FE-BE3	5	7	chr2	71797738	chr2_71797738	A>G	a	ata	17	cccccaggctgggagtatagcat	CCC	Pathogenic	8291|DYSF	756328339	NM_001130987.1:c.3095A>G	C1850889 C1850808
FE-BE3	5	7	chr2	74135891	chr2_74135891	A>G	a	caa	19	ccctaaatcccaaggccaacagg	CCC	Likely pathogenic	72|ACTG2	1057522054	NM_001615.3:c.347A>G	CN517202
FE-BE3	5	7	chr2	242707133	chr2_242707133	A>G	a	aac	17	ccctccaggagatggtaacctgc	CCC	Pathogenic	728294|D2HGDH	121434362	NM_152783.4:c.1315A>G	C3152055
FE-BE3	5	7	chr2	26414350	chr2_26414350	T>C	a	acc	17	ccaacctgcgagaccaacctccc	CCA	Likely pathogenic	3030|HADHA	1057516350	NM_000182.4:c.2146+2T>C	CN074230
FE-BE3	5	7	chr2	74135891	chr2_74135891	A>G	a	aac	18	cctaaatcccaaggccaacaggg	CCT	Likely pathogenic	72|ACTG2	1057522054	NM_001615.3:c.347A>G	CN517202
YEE-BE3	5	6	chr2	3691397	chr2_3691397	T>C	t	gt	6	agctgtcctgccagggccgcggg	GGG	Pathogenic	78989|COLEC11	387907075	NR_045659.1:n.1061T>C	C0796279
YEE-BE3	5	6	chr2	5833031	chr2_5833031	T>C	t	gt	6	tatggtccaagatcgaacgcagg	AGG	Pathogenic	6664|SOX11	587777480	NM_003108.3:c.178T>C	C4014528
YEE-BE3	5	6	chr2	11925204	chr2_11925204	T>C	t	ta	5	aaggtaccgcgggcctcgcgcgg	CGG	Pathogenic	23175|LPIN1	730880306	NM_145693.3:c.1441+2T>C	C1849386
YEE-BE3	5	6	chr2	47702411	chr2_47702411	T>C	t	ta	5	ctggtaaaaaacctggtttttgg	TGG	Pathogenic	4436|MSH2	267607987	NM_000251.2:c.2005+2T>C	C1333990
YEE-BE3	5	6	chr2	71747340	chr2_71747340	T>C	t	tg	5	cccgtgagttctcaccactttgg	TGG	Pathogenic	8291|DYSF	886042617	NM_001130987.1:c.1033+2T>C	C1850808
YEE-BE3	5	6	chr2	71755533	chr2_71755533	T>C	t	ta	5	atggtaaggagcaagggagcagg	AGG	Pathogenic	8291|DYSF	398123765	NM_001130987.1:c.1380+2T>C	C1850889 C1850808 CN517202
YEE-BE3	5	6	chr2	157435621	chr2_157435621	T>C	t	tt	5	aagtttgatgcagaccagaaagg	AGG	Pathogenic	2820|GPD2	121918407	NM_001083112.2:c.1904T>C	C0011860
YEE-BE3	5	6	chr2	166170506	chr2_166170506	T>C	t	gt	6	tgtggtggccatggcctatgagg	AGG	Pathogenic	6326|SCN2A	796053181	NM_001040142.1:c.1271T>C	CN517202
YEE-BE3	5	6	chr2	203417511	chr2_203417511	T>C	t	tg	5	acagtgtgctgaggaaaggatgg	TGG	Pathogenic	659|BMPR2	1085307361	NM_001204.6:c.1486T>C	C0152171
YEE-BE3	5	6	chr2	239237346	chr2_239237346	T>C	t	tg	5	gcggtgcggagggttttagctgg	TGG	Pathogenic	26146|TRAF3IP1	886037896	NM_015650.3:c.374T>C	C4225263
YEE-BE3	5	6	chr2	241808743	chr2_241808743	T>C	t	tg	5	catttgggggcagcgagccgtgg	TGG	Pathogenic/Likely pathogenic	189|AGXT	180177197	NM_000030.2:c.322T>C	C0268164
YEE-BE3	5	6	chr2	241810791	chr2_241810791	T>C	t	tg	5	gtgctgctgttcttaacccacgg	CGG	Pathogenic	189|AGXT	180177222	NM_000030.2:c.449T>C	C0268164
YEE-BE3	5	6	chr2	20113990	chr2_20113990	A>G	t	gt	6	gagagtagatctccacaggaggg	GGG	Likely pathogenic	57539|WDR35	541910371	NM_001006657.1:c.3203A>G	CN169374
YEE-BE3	5	6	chr2	84686354	chr2_84686354	A>G	t	at	6	gaccatggtagcgatgtcagcgg	CGG	Likely pathogenic	8802|SUCLG1	796052053	NM_003849.3:c.40A>G	CN517202
YEE-BE3	5	6	chr2	166904261	chr2_166904261	A>G	t	at	6	acatatatccctctggacattgg	TGG	Pathogenic	6323|SCN1A	794726844	NM_006920.4:c.1046A>G	C0751122
YEE-BE3	5	6	chr2	166905429	chr2_166905429	A>G	t	at	6	gtgcatctaaaaaaccctccagg	AGG	Likely pathogenic	6323|SCN1A	796052969	NM_006920.4:c.995A>G	CN517202
YEE-BE3	5	6	chr2	170175396	chr2_170175396	A>G	t	ta	5	cagctaaaacaaaccaaaagagg	AGG	Likely pathogenic	4036|LRP2	760114690	NM_004525.2:c.188-2A>G	C1857277
YEE-BE3	5	6	chr2	179549977	chr2_179549977	A>G	t	ta	5	atcatacctttagccggtggagg	AGG	Likely pathogenic	7273|TTN	786205543	NM_001267550.2:c.32470+3A>G	CN517202
YEE-BE3	5	6	chr2	179586708	chr2_179586708	A>G	t	at	6	ttgtatagtttcctccaggacgg	CGG	Likely pathogenic	7273|TTN	786205544	NM_003319.4:c.13282+16101A>G	CN517202
YEE-BE3	5	6	chr2	215823744	chr2_215823744	A>G	t	tt	5	ctgcttacgtggcttgttcttgg	TGG	Likely pathogenic	26154|ABCA12	1131692156	NM_173076.2:c.5939+4A>G	C0239849
YEE-BE3	5	6	chr2	228560659	chr2_228560659	A>G	t	ta	5	agcatagcacgcccagatattgg	TGG	Likely pathogenic	80704|SLC19A3	1131691470	NM_025243.3:c.1118A>G	CN517202
YEE-BE3	5	6	chr2	241712671	chr2_241712671	A>G	t	at	6	cagcatacctgggtggcagaggg	GGG	Pathogenic	547|KIF1A	879254004	NM_004321.7:c.1040A>G	CN517202
YEE-BE3	5	6	chr2	241818135	chr2_241818135	T>C	t	tg	5	gtgctgcggatcggcctgctggg	GGG	Pathogenic	189|AGXT	180177160	NM_000030.2:c.1076T>C	C0268164
YEE-BE3	5	6	chr2	26717943	chr2_26717943	A>G	t	tg	5	gacctgcaggcaggagaaggggg	GGG	Pathogenic	9381|OTOF	80356584	NM_194248.2:c.766-2A>G	C1832828
YEE-BE3	5	6	chr2	241712671	chr2_241712671	A>G	t	ta	5	agcatacctgggtggcagagggg	GGG	Pathogenic	547|KIF1A	879254004	NM_004321.7:c.1040A>G	CN517202
YEE-BE3	5	6	chr2	25464570	chr2_25464570	T>C	a	ca	19	cccaagtccttcagcaccaggag	CCC	Pathogenic	1788|DNMT3A	587777507	NR_135490.1:n.2281T>C	C4014545
YEE-BE3	5	6	chr2	25467191	chr2_25467191	T>C	a	ca	19	ccaccaagaggtccacacactcc	CCA	Likely pathogenic	1788|DNMT3A	1057520788	NM_153759.3:c.1117T>C	CN517202
YEE-BE3	5	6	chr2	26414350	chr2_26414350	T>C	a	ac	18	cccaacctgcgagaccaacctcc	CCC	Likely pathogenic	3030|HADHA	1057516350	NM_000182.4:c.2146+2T>C	CN074230
YEE-BE3	5	6	chr2	85780614	chr2_85780614	T>C	a	aa	18	ccagcatgacgtaggagaacata	CCA	Pathogenic	2677|GGCX	121909677	NM_000821.6:c.896T>C	C1835813
YEE-BE3	5	6	chr2	131099607	chr2_131099607	T>C	a	aa	18	cctccacccgggcgttcaacacc	CCT	Pathogenic	84317|CCDC115	751325113	NR_135548.1:n.350T>C	C4225191 CN234782 CN234782
YEE-BE3	5	6	chr2	165986748	chr2_165986748	T>C	a	at	18	cccccacagaattgccaatgatc	CCC	Likely pathogenic	6328|SCN3A	1057518801	NM_006922.3:c.2624T>C	C0424605 C0266464 CN517202
YEE-BE3	5	6	chr2	166868698	chr2_166868698	T>C	a	at	18	ccacccattttagaagcatttcc	CCA	Likely pathogenic	6323|SCN1A	1064795355	NM_006920.4:c.3767T>C	CN517202
YEE-BE3	5	6	chr2	166870349	chr2_166870349	T>C	a	at	18	ccttctcaggttccaccattgtt	CCT	Pathogenic	6323|SCN1A	121917930	NM_001165963.1:c.3610T>C	C1858672 C1858673
YEE-BE3	5	6	chr2	166903392	chr2_166903392	T>C	a	ac	18	cctcgtaggccatggccaccaca	CCT	Pathogenic	6323|SCN1A	121917989	NM_006920.4:c.1265T>C	C0751122
YEE-BE3	5	6	chr2	166915194	chr2_166915194	T>C	a	aa	19	cctttattcaatactataaaagt	CCT	Pathogenic/Likely pathogenic	6323|SCN1A	121918733	NM_001165963.1:c.269T>C	C1858673 C0751122
YEE-BE3	5	6	chr2	167056281	chr2_167056281	T>C	a	ta	19	ccctttgctcctttgactagacg	CCC	Likely pathogenic	6335|SCN9A	1131691776	NM_002977.3:c.4835T>C	CN517202
YEE-BE3	5	6	chr2	167133791	chr2_167133791	T>C	a	at	18	cccctactgagttaccaatgatc	CCC	Pathogenic	6335|SCN9A	80356474	NM_002977.3:c.2543T>C	C0014805
YEE-BE3	5	6	chr2	175614850	chr2_175614850	T>C	a	aa	19	ccacgatgaccagaaggaacaca	CCA	Pathogenic	1134|CHRNA1	137852806	NM_001039523.2:c.901T>C	C1837122
YEE-BE3	5	6	chr2	179447021	chr2_179447021	T>C	a	ta	19	ccaccgggaaatgttcctaccat	CCA	Likely pathogenic	7273|TTN	753146898	NM_001267550.2:c.66160+2T>C	C1838244 C1861065 C1863599 C1837342 C2673677
YEE-BE3	5	6	chr2	32352086	chr2_32352086	A>G	a	aa	19	cctgggaatgggaagacaatgct	CCT	Pathogenic	6683|SPAST	797044850	NM_014946.3:c.1168A>G	C0950123 C1866855 CN517202
YEE-BE3	5	6	chr2	32372313	chr2_32372313	A>G	a	ta	19	ccagaacaggtgaagaatatgtc	CCA	Likely pathogenic	6683|SPAST	1131691684	NM_014946.3:c.1714A>G	CN517202
YEE-BE3	5	6	chr2	71762149	chr2_71762149	A>G	a	ta	19	cccctccctgtgtcttctagctg	CCC	Pathogenic	8291|DYSF	786200897	NM_001130987.1:c.1381-2A>G	C1850889
YEE-BE3	5	6	chr2	74135891	chr2_74135891	A>G	a	aa	19	ccctaaatcccaaggccaacagg	CCC	Likely pathogenic	72|ACTG2	1057522054	NM_001615.3:c.347A>G	CN517202
YEE-BE3	5	6	chr2	74135891	chr2_74135891	A>G	a	ac	18	cctaaatcccaaggccaacaggg	CCT	Likely pathogenic	72|ACTG2	1057522054	NM_001615.3:c.347A>G	CN517202
A-BE3	4	9	chr3	3186283	chr3_3186283	T>C	t	ttattt	5	actttatttgactactttaatgg	TGG	Pathogenic	51095|TRNT1	606231289	NM_001302946.1:c.497T>C	C4015172
A-BE3	4	9	chr8	61735186	chr8_61735186	A>G	a	atcccc	15	ccccattgtccacaatccccaac	CCC	Pathogenic	55636|CHD7	121434338	NM_001316690.1:c.1717-39602A>G	C0265354 CN517202
A-BE3	4	9	chr3	139069160	chr3_139069160	T>C	t	ttaggg	4	atcttagggtaaggtgacttagg	AGG	Pathogenic	56945|MRPS22	387906924	NM_020191.2:c.644T>C	C2673642
xCas9_BE3	4	8	chr3	178952018	chr3_178952018	A>G	a	accct	16	gcatacattcgaaagaccctagc	GCA	Pathogenic	5290|PIK3CA	397517202	NM_006218.3:c.3073A>G	C0007131
A-BE3	4	9	chr3	189608652	chr3_189608652	T>C	t	gattga	6	tcagattgagcattactccatgg	TGG	Pathogenic	8626|TP63	1057517841	NM_001114978.1:c.1652+1379T>C	CN517202
A-BE3	4	9	chr3	38598023	chr3_38598023	A>G	t	aataga	6	caaaatagatgtacatgtagagg	AGG	Likely pathogenic	6331|SCN5A	199473613	NM_001099404.1:c.4346A>G	C1142166 CN517202
A-BE3	4	9	chr3	48610100	chr3_48610100	A>G	t	aaagat	9	gtcaaagatcacctgtccagggg	GGG	Pathogenic	1294|COL7A1	1057518706	NM_000094.3:c.6900+4A>G	C0432322
A-BE3	4	9	chr3	49412898	chr3_49412898	A>G	t	atagtt	5	cacatagttctcaaacactgtgg	TGG	Likely pathogenic	387|RHOA	1057519954	NM_001664.3:c.125A>G	C0278701 C0024305 C1168401
A-BE3	4	9	chr3	49459670	chr3_49459670	A>G	t	aggtgg	7	gccaggtggaagtcatagagcgg	CGG	Pathogenic	275|AMT	121964983	NM_001164710.1:c.125A>G	C0751748
A-BE3	4	9	chr3	52441334	chr3_52441334	A>G	t	tgggga	4	gcctggggaaaaacagagtcagg	AGG	Pathogenic	8314|BAP1	587776879	NM_004656.3:c.438-2A>G	C3280492
A-BE3	4	9	chr3	52442072	chr3_52442072	A>G	t	atgagt	9	ggcatgagttgcacaagagttgg	TGG	Pathogenic	8314|BAP1	375129361	NM_004656.3:c.277A>G	C3280492
A-BE3	4	9	chr3	93619674	chr3_93619674	A>G	t	attata	8	gagattatatctgtagccttcgg	CGG	Pathogenic	5627|PROS1	387906675	NM_001314077.1:c.797A>G	C3281092
A-BE3	4	9	chr3	138665225	chr3_138665225	A>G	t	tgatga	4	ccttgatgaagcactcgttgagg	AGG	Likely pathogenic	668|FOXL2	1057516159	NM_023067.3:c.340A>G	C0220663
A-BE3	4	9	chr3	38592885	chr3_38592885	A>G	t	tgttga	4	cgatgttgaagagggcaggcagg	AGG	Likely pathogenic	6331|SCN5A	199473625	NM_001099404.1:c.4978A>G	C1141890 CN517202
A-BE3	4	9	chr3	52442072	chr3_52442072	A>G	t	tgagtt	8	gcatgagttgcacaagagttggg	GGG	Pathogenic	8314|BAP1	375129361	NM_004656.3:c.277A>G	C3280492
A-BE3	4	9	chr3	93619674	chr3_93619674	A>G	t	ttatat	7	agattatatctgtagccttcggg	GGG	Pathogenic	5627|PROS1	387906675	NM_001314077.1:c.797A>G	C3281092
A-BE3	4	9	chr3	33110310	chr3_33110310	T>C	a	actcac	19	cccagtctagccacactcaccat	CCC	Pathogenic	2720|GLB1	1057517738	NM_001135602.2:c.246-3261T>C	CN517202
A-BE3	4	9	chr3	38592239	chr3_38592239	T>C	a	tccatc	18	ccatgaacttctcctccatctgg	CCA	Likely pathogenic	6331|SCN5A	199473324	NM_001099404.1:c.5624T>C	C1963067 CN517202
A-BE3	4	9	chr3	38950645	chr3_38950645	T>C	a	cacaat	19	cccaggaaaatgaccacaatgaa	CCC	Pathogenic	11280|SCN11A	606231280	NM_001349253.1:c.1142T>C	C3809899
A-BE3	4	9	chr3	48625713	chr3_48625713	T>C	a	ctctca	20	cctcctggggacacctctcaccc	CCT	Pathogenic	1294|COL7A1	#N/A	NM_000094.3:c.2710+2T>C	CN517202
A-BE3	4	9	chr3	52181055	chr3_52181055	T>C	a	cccaca	20	ccggctgctcttgtcccacagct	CCG	Pathogenic	25886|POC1A	397514488	NM_001161580.1:c.512T>C	C3542022
A-BE3	4	9	chr3	52440267	chr3_52440267	T>C	a	caccta	20	ccaggaagaaagggcacctacct	CCA	Likely pathogenic	8314|BAP1	774730309	NM_004656.3:c.783+2T>C	CN517202
A-BE3	4	9	chr3	101023121	chr3_101023121	T>C	a	ccaaaa	20	ccaggaagtcgatcccaaaaagt	CCA	Pathogenic	50939|IMPG2	201893545	NM_016247.3:c.370T>C	C4015343
A-BE3	4	9	chr3	195968956	chr3_195968956	T>C	a	caaaca	18	cctctgtgttggagcaaacatgc	CCT	Pathogenic	5130|PCYT1A	587777195	NM_005017.3:c.571T>C	C1837073
A-BE3	4	9	chr3	30713826	chr3_30713826	A>G	a	atatcc	15	cctcaagagctccaatatcctcg	CCT	Likely pathogenic	7048|TGFBR2	193922660	NM_001024847.2:c.1226A>G	C2697932
A-BE3	4	9	chr3	128780764	chr3_128780764	A>G	a	acaaca	18	ccttctgctggccaacaacagcc	CCT	Pathogenic/Likely pathogenic	2815|GP9	5030764	NM_000174.4:c.182A>G	C0005129 C1856448
A-BE3	4	9	chr3	158364685	chr3_158364685	A>G	a	tattaa	20	ccgtttctaacttttattaacaa	CCG	Pathogenic	85476|GFM1	119470018	NM_024996.5:c.521A>G	C1836797
A-BE3	4	9	chr3	189582138	chr3_189582138	A>G	a	aaaaaa	18	ccatgcctgtctacaaaaaagct	CCA	Pathogenic	8626|TP63	121908838	NM_003722.4:c.697A>G	C1854442
A-BE3	4	9	chr3	193361414	chr3_193361414	A>G	a	attcaa	19	ccatcatactgtgtattcaaggt	CCA	Pathogenic	4976|OPA1	863225277	NM_130837.2:c.1475A>G	C0338508 CN517202
A-BE3	4	9	chr3	33110310	chr3_33110310	T>C	a	ctcacc	18	ccagtctagccacactcaccatt	CCA	Pathogenic	2720|GLB1	1057517738	NM_001135602.2:c.246-3261T>C	CN517202
A-BE3	4	9	chr3	48625713	chr3_48625713	T>C	a	tcaccc	17	cctggggacacctctcaccctca	CCT	Pathogenic	1294|COL7A1	#N/A	NM_000094.3:c.2710+2T>C	CN517202
Y-BE3	4	8	chr3	3186283	chr3_3186283	T>C	t	ttatt	5	actttatttgactactttaatgg	TGG	Pathogenic	51095|TRNT1	606231289	NM_001302946.1:c.497T>C	C4015172
APOBEC	3	10	chr8	61735186	chr8_61735186	A>G	a	aatcccca	15	ccccattgtccacaatccccaac	CCC	Pathogenic	55636|CHD7	121434338	NM_001316690.1:c.1717-39602A>G	C0265354 CN517202
Y-BE3	4	8	chr3	128780652	chr3_128780652	T>C	t	atgta	5	cccatgtacctgccgcgccctgg	TGG	Pathogenic	2815|GP9	28933378	NM_000174.4:c.70T>C	C0005129 C1856448
Y-BE3	4	8	chr3	139069160	chr3_139069160	T>C	t	ttagg	4	atcttagggtaaggtgacttagg	AGG	Pathogenic	56945|MRPS22	387906924	NM_020191.2:c.644T>C	C2673642
A-BE3	4	9	chr3	178952073	chr3_178952073	T>C	t	atgaat	5	caaatgaatgatgcacatcatgg	TGG	Likely pathogenic	5290|PIK3CA	1057519937	NM_006218.3:c.3128T>C	C0278701 C0010606 CN236642 C0017636 C0153574 C0006118 C1458155 C0040136 C0281361 C1168401 C0279680
Y-BE3	4	8	chr3	189608652	chr3_189608652	T>C	t	gattg	6	tcagattgagcattactccatgg	TGG	Pathogenic	8626|TP63	1057517841	NM_001114978.1:c.1652+1379T>C	CN517202
Y-BE3	4	8	chr3	38598023	chr3_38598023	A>G	t	aatag	6	caaaatagatgtacatgtagagg	AGG	Likely pathogenic	6331|SCN5A	199473613	NM_001099404.1:c.4346A>G	C1142166 CN517202
Y-BE3	4	8	chr3	49412898	chr3_49412898	A>G	t	atagt	5	cacatagttctcaaacactgtgg	TGG	Likely pathogenic	387|RHOA	1057519954	NM_001664.3:c.125A>G	C0278701 C0024305 C1168401
Y-BE3	4	8	chr3	49459670	chr3_49459670	A>G	t	aggtg	7	gccaggtggaagtcatagagcgg	CGG	Pathogenic	275|AMT	121964983	NM_001164710.1:c.125A>G	C0751748
Y-BE3	4	8	chr3	52441334	chr3_52441334	A>G	t	tgggg	4	gcctggggaaaaacagagtcagg	AGG	Pathogenic	8314|BAP1	587776879	NM_004656.3:c.438-2A>G	C3280492
Y-BE3	4	8	chr3	52442072	chr3_52442072	A>G	t	tgagt	8	gcatgagttgcacaagagttggg	GGG	Pathogenic	8314|BAP1	375129361	NM_004656.3:c.277A>G	C3280492
Y-BE3	4	8	chr3	93619674	chr3_93619674	A>G	t	attat	8	gagattatatctgtagccttcgg	CGG	Pathogenic	5627|PROS1	387906675	NM_001314077.1:c.797A>G	C3281092
Y-BE3	4	8	chr3	138665225	chr3_138665225	A>G	t	tgatg	4	ccttgatgaagcactcgttgagg	AGG	Likely pathogenic	668|FOXL2	1057516159	NM_023067.3:c.340A>G	C0220663
Y-BE3	4	8	chr3	38592885	chr3_38592885	A>G	t	tgttg	4	cgatgttgaagagggcaggcagg	AGG	Likely pathogenic	6331|SCN5A	199473625	NM_001099404.1:c.4978A>G	C1141890 CN517202
Y-BE3	4	8	chr3	49412898	chr3_49412898	A>G	t	tagtt	4	acatagttctcaaacactgtggg	GGG	Likely pathogenic	387|RHOA	1057519954	NM_001664.3:c.125A>G	C0278701 C0024305 C1168401
Y-BE3	4	8	chr3	93619674	chr3_93619674	A>G	t	ttata	7	agattatatctgtagccttcggg	GGG	Pathogenic	5627|PROS1	387906675	NM_001314077.1:c.797A>G	C3281092
Y-BE3	4	8	chr3	93619674	chr3_93619674	A>G	t	tatat	6	gattatatctgtagccttcgggg	GGG	Pathogenic	5627|PROS1	387906675	NM_001314077.1:c.797A>G	C3281092
Y-BE3	4	8	chr3	138664921	chr3_138664921	A>G	t	taggg	4	gcatagggcatgggtgagggagg	AGG	Pathogenic	668|FOXL2	1057516168	NM_023067.3:c.644A>G	C0220663
Y-BE3	4	8	chr3	33110310	chr3_33110310	T>C	a	ctcac	19	cccagtctagccacactcaccat	CCC	Pathogenic	2720|GLB1	1057517738	NM_001135602.2:c.246-3261T>C	CN517202
Y-BE3	4	8	chr3	38592239	chr3_38592239	T>C	a	ccatc	18	ccatgaacttctcctccatctgg	CCA	Likely pathogenic	6331|SCN5A	199473324	NM_001099404.1:c.5624T>C	C1963067 CN517202
Y-BE3	4	8	chr3	38950645	chr3_38950645	T>C	a	acaat	19	cccaggaaaatgaccacaatgaa	CCC	Pathogenic	11280|SCN11A	606231280	NM_001349253.1:c.1142T>C	C3809899
Y-BE3	4	8	chr3	48625713	chr3_48625713	T>C	a	tctca	20	cctcctggggacacctctcaccc	CCT	Pathogenic	1294|COL7A1	#N/A	NM_000094.3:c.2710+2T>C	CN517202
Y-BE3	4	8	chr3	52181055	chr3_52181055	T>C	a	ccaca	20	ccggctgctcttgtcccacagct	CCG	Pathogenic	25886|POC1A	397514488	NM_001161580.1:c.512T>C	C3542022
Y-BE3	4	8	chr3	52440267	chr3_52440267	T>C	a	accta	20	ccaggaagaaagggcacctacct	CCA	Likely pathogenic	8314|BAP1	774730309	NM_004656.3:c.783+2T>C	CN517202
Y-BE3	4	8	chr3	101023121	chr3_101023121	T>C	a	caaaa	20	ccaggaagtcgatcccaaaaagt	CCA	Pathogenic	50939|IMPG2	201893545	NM_016247.3:c.370T>C	C4015343
Y-BE3	4	8	chr3	195802210	chr3_195802210	T>C	a	tatat	19	ccaggctgaaccgggtatatgac	CCA	Pathogenic	7037|TFRC	863225436	NM_001128148.2:c.58T>C	C0494261 C4225219
Y-BE3	4	8	chr3	195968956	chr3_195968956	T>C	a	aaaca	18	cctctgtgttggagcaaacatgc	CCT	Pathogenic	5130|PCYT1A	587777195	NM_005017.3:c.571T>C	C1837073
Y-BE3	4	8	chr3	128780764	chr3_128780764	A>G	a	caaca	18	ccttctgctggccaacaacagcc	CCT	Pathogenic/Likely pathogenic	2815|GP9	5030764	NM_000174.4:c.182A>G	C0005129 C1856448
Y-BE3	4	8	chr3	158364685	chr3_158364685	A>G	a	attaa	20	ccgtttctaacttttattaacaa	CCG	Pathogenic	85476|GFM1	119470018	NM_024996.5:c.521A>G	C1836797
Y-BE3	4	8	chr3	183854475	chr3_183854475	A>G	a	aaaca	18	ccacaggtgtacaggaaacattt	CCA	Pathogenic	8893|EIF2B5	28939717	NM_003907.2:c.271A>G	C1858991 CN517202
Y-BE3	4	8	chr3	189582138	chr3_189582138	A>G	a	aaaaa	18	ccatgcctgtctacaaaaaagct	CCA	Pathogenic	8626|TP63	121908838	NM_003722.4:c.697A>G	C1854442
Y-BE3	4	8	chr3	193361414	chr3_193361414	A>G	a	ttcaa	19	ccatcatactgtgtattcaaggt	CCA	Pathogenic	4976|OPA1	863225277	NM_130837.2:c.1475A>G	C0338508 CN517202
Y-BE3	4	8	chr3	33110310	chr3_33110310	T>C	a	tcacc	18	ccagtctagccacactcaccatt	CCA	Pathogenic	2720|GLB1	1057517738	NM_001135602.2:c.246-3261T>C	CN517202
Y-BE3	4	8	chr3	48625713	chr3_48625713	T>C	a	caccc	17	cctggggacacctctcaccctca	CCT	Pathogenic	1294|COL7A1	#N/A	NM_000094.3:c.2710+2T>C	CN517202
Y-BE3	4	8	chr3	10183764	chr3_10183764	A>G	a	caatc	18	ccaggtcatcttctgcaatcgca	CCA	Pathogenic	7428|VHL	5030804	NM_000551.3:c.233A>G	C0027672 C0019562 CN517202
FE-BE3	5	7	chr3	3186283	chr3_3186283	T>C	t	tat	5	actttatttgactactttaatgg	TGG	Pathogenic	51095|TRNT1	606231289	NM_001302946.1:c.497T>C	C4015172
FE-BE3	5	7	chr3	3188173	chr3_3188173	T>C	t	ttg	5	gcaattgcagaaaatgcaaaagg	AGG	Pathogenic	51095|TRNT1	370011798	NM_001302946.1:c.668T>C	C4015172
FE-BE3	5	7	chr3	37048556	chr3_37048556	T>C	t	ggt	7	tcacggtaagaatggtacatggg	GGG	Pathogenic	4292|MLH1	267607751	NM_000249.3:c.453+2T>C	C1333990
APOBEC	3	10	chr8	61735186	chr8_61735186	A>G	a	atccccaa	14	cccattgtccacaatccccaact	CCC	Pathogenic	55636|CHD7	121434338	NM_001316690.1:c.1717-39602A>G	C0265354 CN517202
FE-BE3	5	7	chr3	122003442	chr3_122003442	T>C	t	ttt	6	acgctttcaaggtggctgcccgg	CGG	Pathogenic	846|CASR	104893704	NM_000388.3:c.2641T>C	C1832611
FE-BE3	5	7	chr3	128780652	chr3_128780652	T>C	t	tgt	5	cccatgtacctgccgcgccctgg	TGG	Pathogenic	2815|GP9	28933378	NM_000174.4:c.70T>C	C0005129 C1856448
FE-BE3	5	7	chr3	129247709	chr3_129247709	T>C	t	ttt	5	catgtttctgctgatcgtgctgg	TGG	Pathogenic	6010|RHO	104893770	NM_000539.3:c.133T>C	C3151001
Y-BE3	4	8	chr3	178952073	chr3_178952073	T>C	t	atgaa	5	caaatgaatgatgcacatcatgg	TGG	Likely pathogenic	5290|PIK3CA	1057519937	NM_006218.3:c.3128T>C	C0278701 C0010606 CN236642 C0017636 C0153574 C0006118 C1458155 C0040136 C0281361 C1168401 C0279680
FE-BE3	5	7	chr3	189608652	chr3_189608652	T>C	t	att	6	tcagattgagcattactccatgg	TGG	Pathogenic	8626|TP63	1057517841	NM_001114978.1:c.1652+1379T>C	CN517202
FE-BE3	5	7	chr3	24164437	chr3_24164437	A>G	t	atg	6	cttcatgtgcaggaagcggctgg	TGG	Pathogenic	7068|THRB	121918691	NM_001128177.1:c.1324A>G	C2937288
FE-BE3	5	7	chr3	38598023	chr3_38598023	A>G	t	ata	6	caaaatagatgtacatgtagagg	AGG	Likely pathogenic	6331|SCN5A	199473613	NM_001099404.1:c.4346A>G	C1142166 CN517202
FE-BE3	5	7	chr3	49412898	chr3_49412898	A>G	t	tag	5	cacatagttctcaaacactgtgg	TGG	Likely pathogenic	387|RHOA	1057519954	NM_001664.3:c.125A>G	C0278701 C0024305 C1168401
FE-BE3	5	7	chr3	49459670	chr3_49459670	A>G	t	ggt	7	gccaggtggaagtcatagagcgg	CGG	Pathogenic	275|AMT	121964983	NM_001164710.1:c.125A>G	C0751748
FE-BE3	5	7	chr3	93619674	chr3_93619674	A>G	t	tat	7	agattatatctgtagccttcggg	GGG	Pathogenic	5627|PROS1	387906675	NM_001314077.1:c.797A>G	C3281092
FE-BE3	5	7	chr3	48630971	chr3_48630971	A>G	t	ttg	5	caccttggggacaccaggtcggg	GGG	Pathogenic	1294|COL7A1	121912856	NM_000094.3:c.425A>G	C2673612 CN517202
FE-BE3	5	7	chr3	93619674	chr3_93619674	A>G	t	ata	6	gattatatctgtagccttcgggg	GGG	Pathogenic	5627|PROS1	387906675	NM_001314077.1:c.797A>G	C3281092
FE-BE3	5	7	chr3	33110310	chr3_33110310	T>C	a	tca	19	cccagtctagccacactcaccat	CCC	Pathogenic	2720|GLB1	1057517738	NM_001135602.2:c.246-3261T>C	CN517202
FE-BE3	5	7	chr3	38592239	chr3_38592239	T>C	a	cat	18	ccatgaacttctcctccatctgg	CCA	Likely pathogenic	6331|SCN5A	199473324	NM_001099404.1:c.5624T>C	C1963067 CN517202
FE-BE3	5	7	chr3	38950645	chr3_38950645	T>C	a	caa	19	cccaggaaaatgaccacaatgaa	CCC	Pathogenic	11280|SCN11A	606231280	NM_001349253.1:c.1142T>C	C3809899
FE-BE3	5	7	chr3	48625713	chr3_48625713	T>C	a	acc	17	cctggggacacctctcaccctca	CCT	Pathogenic	1294|COL7A1	#N/A	NM_000094.3:c.2710+2T>C	CN517202
FE-BE3	5	7	chr3	164764657	chr3_164764657	T>C	a	cca	19	ccaaacaaactgaactccagcat	CCA	Pathogenic	6476|SI	121912613	NM_001041.3:c.1859T>C	C1283620
FE-BE3	5	7	chr3	195802210	chr3_195802210	T>C	a	ata	19	ccaggctgaaccgggtatatgac	CCA	Pathogenic	7037|TFRC	863225436	NM_001128148.2:c.58T>C	C0494261 C4225219
FE-BE3	5	7	chr3	195968956	chr3_195968956	T>C	a	aac	18	cctctgtgttggagcaaacatgc	CCT	Pathogenic	5130|PCYT1A	587777195	NM_005017.3:c.571T>C	C1837073
FE-BE3	5	7	chr3	10183764	chr3_10183764	A>G	a	caa	19	cccaggtcatcttctgcaatcgc	CCC	Pathogenic	7428|VHL	5030804	NM_000551.3:c.233A>G	C0027672 C0019562 CN517202
FE-BE3	5	7	chr3	15677164	chr3_15677164	A>G	a	tat	18	ccagaaccttgacatctatgaac	CCA	Pathogenic	686|BTD	397514348	NM_000060.4:c.278A>G	C0220754
FE-BE3	5	7	chr3	128780764	chr3_128780764	A>G	a	aac	18	ccttctgctggccaacaacagcc	CCT	Pathogenic/Likely pathogenic	2815|GP9	5030764	NM_000174.4:c.182A>G	C0005129 C1856448
FE-BE3	5	7	chr3	129251096	chr3_129251096	A>G	a	tac	18	cctgcctgtcctcaggtacatcc	CCT	Pathogenic	6010|RHO	104893776	NM_000539.3:c.533A>G	C3151001
FE-BE3	5	7	chr3	136048854	chr3_136048854	A>G	a	caa	19	ccttggagaaaacatgcaaatat	CCT	Pathogenic	5096|PCCB	202247823	NM_000532.4:c.1606A>G	C0268579 CN517202
FE-BE3	5	7	chr3	183854475	chr3_183854475	A>G	a	aac	18	ccacaggtgtacaggaaacattt	CCA	Pathogenic	8893|EIF2B5	28939717	NM_003907.2:c.271A>G	C1858991 CN517202
FE-BE3	5	7	chr3	189582138	chr3_189582138	A>G	a	aaa	18	ccatgcctgtctacaaaaaagct	CCA	Pathogenic	8626|TP63	121908838	NM_003722.4:c.697A>G	C1854442
FE-BE3	5	7	chr3	193361414	chr3_193361414	A>G	a	tca	19	ccatcatactgtgtattcaaggt	CCA	Pathogenic	4976|OPA1	863225277	NM_130837.2:c.1475A>G	C0338508 CN517202
FE-BE3	5	7	chr3	33110310	chr3_33110310	T>C	a	cac	18	ccagtctagccacactcaccatt	CCA	Pathogenic	2720|GLB1	1057517738	NM_001135602.2:c.246-3261T>C	CN517202
FE-BE3	5	7	chr3	38950645	chr3_38950645	T>C	a	aat	18	ccaggaaaatgaccacaatgaag	CCA	Pathogenic	11280|SCN11A	606231280	NM_001349253.1:c.1142T>C	C3809899
FE-BE3	5	7	chr3	10183764	chr3_10183764	A>G	a	aat	18	ccaggtcatcttctgcaatcgca	CCA	Pathogenic	7428|VHL	5030804	NM_000551.3:c.233A>G	C0027672 C0019562 CN517202
YEE-BE3	5	6	chr3	3186283	chr3_3186283	T>C	t	ta	5	actttatttgactactttaatgg	TGG	Pathogenic	51095|TRNT1	606231289	NM_001302946.1:c.497T>C	C4015172
YEE-BE3	5	6	chr3	3188173	chr3_3188173	T>C	t	tt	5	gcaattgcagaaaatgcaaaagg	AGG	Pathogenic	51095|TRNT1	370011798	NM_001302946.1:c.668T>C	C4015172
YEE-BE3	5	6	chr3	10183865	chr3_10183865	T>C	t	ta	5	cagctaccgaggtacgggcccgg	CGG	Pathogenic	7428|VHL	104893824	NM_000551.3:c.334T>C	C0019562
BE_PLUS	4	16	chr8	61735186	chr8_61735186	A>G	a	tccacaatcccca	14	cccattgtccacaatccccaact	CCC	Pathogenic	55636|CHD7	121434338	NM_001316690.1:c.1717-39602A>G	C0265354 CN517202
YEE-BE3	5	6	chr3	122003442	chr3_122003442	T>C	t	tt	6	acgctttcaaggtggctgcccgg	CGG	Pathogenic	846|CASR	104893704	NM_000388.3:c.2641T>C	C1832611
YEE-BE3	5	6	chr3	128780652	chr3_128780652	T>C	t	tg	5	cccatgtacctgccgcgccctgg	TGG	Pathogenic	2815|GP9	28933378	NM_000174.4:c.70T>C	C0005129 C1856448
YEE-BE3	5	6	chr3	129247709	chr3_129247709	T>C	t	tt	5	catgtttctgctgatcgtgctgg	TGG	Pathogenic	6010|RHO	104893770	NM_000539.3:c.133T>C	C3151001
FE-BE3	5	7	chr3	178952073	chr3_178952073	T>C	t	tga	5	caaatgaatgatgcacatcatgg	TGG	Likely pathogenic	5290|PIK3CA	1057519937	NM_006218.3:c.3128T>C	C0278701 C0010606 CN236642 C0017636 C0153574 C0006118 C1458155 C0040136 C0281361 C1168401 C0279680
YEE-BE3	5	6	chr3	189608652	chr3_189608652	T>C	t	at	6	tcagattgagcattactccatgg	TGG	Pathogenic	8626|TP63	1057517841	NM_001114978.1:c.1652+1379T>C	CN517202
YEE-BE3	5	6	chr3	24164437	chr3_24164437	A>G	t	at	6	cttcatgtgcaggaagcggctgg	TGG	Pathogenic	7068|THRB	121918691	NM_001128177.1:c.1324A>G	C2937288
YEE-BE3	5	6	chr3	38598023	chr3_38598023	A>G	t	at	6	caaaatagatgtacatgtagagg	AGG	Likely pathogenic	6331|SCN5A	199473613	NM_001099404.1:c.4346A>G	C1142166 CN517202
YEE-BE3	5	6	chr3	49412898	chr3_49412898	A>G	t	ta	5	cacatagttctcaaacactgtgg	TGG	Likely pathogenic	387|RHOA	1057519954	NM_001664.3:c.125A>G	C0278701 C0024305 C1168401
YEE-BE3	5	6	chr3	53126621	chr3_53126621	A>G	t	at	6	cagcatcacaaaattgtacctgg	TGG	Pathogenic	91869|RFT1	796053522	NM_052859.3:c.1222A>G	C2677590
YEE-BE3	5	6	chr3	93619674	chr3_93619674	A>G	t	at	6	gattatatctgtagccttcgggg	GGG	Pathogenic	5627|PROS1	387906675	NM_001314077.1:c.797A>G	C3281092
YEE-BE3	5	6	chr3	122003442	chr3_122003442	T>C	t	tt	5	cgctttcaaggtggctgcccggg	GGG	Pathogenic	846|CASR	104893704	NM_000388.3:c.2641T>C	C1832611
YEE-BE3	5	6	chr3	48630971	chr3_48630971	A>G	t	tt	5	caccttggggacaccaggtcggg	GGG	Pathogenic	1294|COL7A1	121912856	NM_000094.3:c.425A>G	C2673612 CN517202
YEE-BE3	5	6	chr3	33110310	chr3_33110310	T>C	a	ca	19	cccagtctagccacactcaccat	CCC	Pathogenic	2720|GLB1	1057517738	NM_001135602.2:c.246-3261T>C	CN517202
YEE-BE3	5	6	chr3	38592239	chr3_38592239	T>C	a	at	18	ccatgaacttctcctccatctgg	CCA	Likely pathogenic	6331|SCN5A	199473324	NM_001099404.1:c.5624T>C	C1963067 CN517202
YEE-BE3	5	6	chr3	38950645	chr3_38950645	T>C	a	aa	19	cccaggaaaatgaccacaatgaa	CCC	Pathogenic	11280|SCN11A	606231280	NM_001349253.1:c.1142T>C	C3809899
YEE-BE3	5	6	chr3	164764657	chr3_164764657	T>C	a	ca	19	ccaaacaaactgaactccagcat	CCA	Pathogenic	6476|SI	121912613	NM_001041.3:c.1859T>C	C1283620
YEE-BE3	5	6	chr3	195802210	chr3_195802210	T>C	a	ta	19	ccaggctgaaccgggtatatgac	CCA	Pathogenic	7037|TFRC	863225436	NM_001128148.2:c.58T>C	C0494261 C4225219
YEE-BE3	5	6	chr3	195968956	chr3_195968956	T>C	a	ac	18	cctctgtgttggagcaaacatgc	CCT	Pathogenic	5130|PCYT1A	587777195	NM_005017.3:c.571T>C	C1837073
YEE-BE3	5	6	chr3	10183764	chr3_10183764	A>G	a	aa	19	cccaggtcatcttctgcaatcgc	CCC	Pathogenic	7428|VHL	5030804	NM_000551.3:c.233A>G	C0027672 C0019562 CN517202
YEE-BE3	5	6	chr3	10188219	chr3_10188219	A>G	a	at	18	cctttggctcttcagagatgcag	CCT	Pathogenic	7428|VHL	5030832	NM_198156.2:c.341-3252A>G	C0019562
YEE-BE3	5	6	chr3	15677164	chr3_15677164	A>G	a	at	18	ccagaaccttgacatctatgaac	CCA	Pathogenic	686|BTD	397514348	NM_000060.4:c.278A>G	C0220754
YEE-BE3	5	6	chr3	15686676	chr3_15686676	A>G	a	ta	19	ccttatccaaagagctgtatgcc	CCT	Pathogenic	686|BTD	397514415	NM_000060.4:c.1313A>G	C0220754
YEE-BE3	5	6	chr3	50231033	chr3_50231033	A>G	a	ac	18	ccagcggctgtggaaggactccg	CCA	Pathogenic	2779|GNAT1	786205854	NM_144499.2:c.386A>G	C4225345
YEE-BE3	5	6	chr3	128780764	chr3_128780764	A>G	a	ac	18	ccttctgctggccaacaacagcc	CCT	Pathogenic/Likely pathogenic	2815|GP9	5030764	NM_000174.4:c.182A>G	C0005129 C1856448
YEE-BE3	5	6	chr3	129251096	chr3_129251096	A>G	a	ac	18	cctgcctgtcctcaggtacatcc	CCT	Pathogenic	6010|RHO	104893776	NM_000539.3:c.533A>G	C3151001
YEE-BE3	5	6	chr3	136048854	chr3_136048854	A>G	a	aa	19	ccttggagaaaacatgcaaatat	CCT	Pathogenic	5096|PCCB	202247823	NM_000532.4:c.1606A>G	C0268579 CN517202
YEE-BE3	5	6	chr3	183854475	chr3_183854475	A>G	a	ac	18	ccacaggtgtacaggaaacattt	CCA	Pathogenic	8893|EIF2B5	28939717	NM_003907.2:c.271A>G	C1858991 CN517202
YEE-BE3	5	6	chr3	189582138	chr3_189582138	A>G	a	aa	18	ccatgcctgtctacaaaaaagct	CCA	Pathogenic	8626|TP63	121908838	NM_003722.4:c.697A>G	C1854442
YEE-BE3	5	6	chr3	193361414	chr3_193361414	A>G	a	ca	19	ccatcatactgtgtattcaaggt	CCA	Pathogenic	4976|OPA1	863225277	NM_130837.2:c.1475A>G	C0338508 CN517202
YEE-BE3	5	6	chr3	33110310	chr3_33110310	T>C	a	ac	18	ccagtctagccacactcaccatt	CCA	Pathogenic	2720|GLB1	1057517738	NM_001135602.2:c.246-3261T>C	CN517202
YEE-BE3	5	6	chr3	38950645	chr3_38950645	T>C	a	at	18	ccaggaaaatgaccacaatgaag	CCA	Pathogenic	11280|SCN11A	606231280	NM_001349253.1:c.1142T>C	C3809899
YEE-BE3	5	6	chr3	10183764	chr3_10183764	A>G	a	at	18	ccaggtcatcttctgcaatcgca	CCA	Pathogenic	7428|VHL	5030804	NM_000551.3:c.233A>G	C0027672 C0019562 CN517202
A-BE3	4	9	chr4	995285	chr4_995285	T>C	t	agtgga	6	ccaagtggaacttcgagacgtgg	TGG	Likely pathogenic	3425|IDUA	875989946	NR_110313.1:n.611T>C	C0086795
A-BE3	4	9	chr4	15591214	chr4_15591214	T>C	t	atatgg	5	ttaatatggaatccctgcagtgg	TGG	Pathogenic	57545|CC2D2A	863225176	NM_001080522.2:c.4226T>C	C2676788
A-BE3	4	9	chr4	15591277	chr4_15591277	T>C	t	aatgtg	8	aaaaatgtgggctgtttaatagg	AGG	Pathogenic	57545|CC2D2A	863225168	NM_001080522.2:c.4289T>C	C2676788
A-BE3	4	9	chr4	55593610	chr4_55593610	T>C	t	gttgtt	5	aaggttgttgaggagataaatgg	TGG	Pathogenic/Likely pathogenic	3815|KIT	121913517	NM_000222.2:c.1676T>C	C0238198 C2674636 C0025202 C0040100
A-BE3	4	9	chr4	55593613	chr4_55593613	T>C	t	gttgtt	8	aaggttgttgaggagataaatgg	TGG	Pathogenic	3815|KIT	121913521	NM_000222.2:c.1679T>C	C0025202
A-BE3	4	9	chr4	166924623	chr4_166924623	T>C	t	gattgt	9	tgggattgttgttcatgaattgg	TGG	Pathogenic	7092|TLL1	137852952	NM_012464.4:c.713T>C	C2751315
A-BE3	4	9	chr4	166924623	chr4_166924623	T>C	t	attgtt	8	gggattgttgttcatgaattggg	GGG	Pathogenic	7092|TLL1	137852952	NM_012464.4:c.713T>C	C2751315
A-BE3	4	9	chr4	128841993	chr4_128841993	A>G	t	tgttgg	4	ccctgttgggggtgaaatggagg	AGG	Likely pathogenic	256471|MFSD8	1057518388	NM_152778.2:c.1351-2A>G	CN517202
A-BE3	4	9	chr4	80975496	chr4_80975496	T>C	a	attctt	15	ccttggaatcagcaattctttca	CCT	Pathogenic	118429|ANTXR2	137852905	NM_058172.5:c.566T>C	C2745948
A-BE3	4	9	chr4	178354392	chr4_178354392	T>C	a	acatat	17	ccagtcacattggcacatataac	CCA	Pathogenic	175|AGA	121964906	NR_033655.1:n.968T>C	C0268225
A-BE3	4	9	chr4	619416	chr4_619416	A>G	a	ccacca	20	ccagggacaggcagccaccatga	CCA	Likely pathogenic	5158|PDE6B	781003757	NM_000283.3:c.1A>G	C0035334
A-BE3	4	9	chr4	55594221	chr4_55594221	A>G	a	ctcaaa	18	ccctcatgtctgaactcaaagtc	CCC	Pathogenic/Likely pathogenic	3815|KIT	121913512	NM_000222.2:c.1924A>G	C0278701 C0238198 C2674636 C0376545 C0025202 C0151779
A-BE3	4	9	chr4	114204023	chr4_114204023	A>G	a	tcaact	18	ccaatatccacatgtcaactaag	CCA	Likely pathogenic	287|ANK2	761413864	NM_001127493.1:c.2011A>G	CN517202
A-BE3	4	9	chr4	166981218	chr4_166981218	A>G	a	accata	18	ccaaacttaacggcaccataacc	CCA	Pathogenic	7092|TLL1	137852953	NM_012464.4:c.1885A>G	C2751315
Y-BE3	4	8	chr4	995285	chr4_995285	T>C	t	agtgg	6	ccaagtggaacttcgagacgtgg	TGG	Likely pathogenic	3425|IDUA	875989946	NR_110313.1:n.611T>C	C0086795
Y-BE3	4	8	chr4	1341973	chr4_1341973	T>C	t	atttg	7	aaaatttgcaagtatgtcttagg	AGG	Pathogenic	57654|UVSSA	387907164	NM_020894.3:c.94T>C	C3553328
Y-BE3	4	8	chr4	15591214	chr4_15591214	T>C	t	atatg	5	ttaatatggaatccctgcagtgg	TGG	Pathogenic	57545|CC2D2A	863225176	NM_001080522.2:c.4226T>C	C2676788
Y-BE3	4	8	chr4	15591277	chr4_15591277	T>C	t	aatgt	8	aaaaatgtgggctgtttaatagg	AGG	Pathogenic	57545|CC2D2A	863225168	NM_001080522.2:c.4289T>C	C2676788
Y-BE3	4	8	chr4	55592186	chr4_55592186	T>C	t	tttaa	4	tattttaactttgcatttaaagg	AGG	Pathogenic	3815|KIT	1057519702	NM_000222.2:c.1510T>C	C0025202
Y-BE3	4	8	chr4	55593610	chr4_55593610	T>C	t	gttgt	5	aaggttgttgaggagataaatgg	TGG	Pathogenic/Likely pathogenic	3815|KIT	121913517	NM_000222.2:c.1676T>C	C0238198 C2674636 C0025202 C0040100
Y-BE3	4	8	chr4	55593613	chr4_55593613	T>C	t	gttgt	8	aaggttgttgaggagataaatgg	TGG	Pathogenic	3815|KIT	121913521	NM_000222.2:c.1679T>C	C0025202
Y-BE3	4	8	chr4	166924623	chr4_166924623	T>C	t	attgt	8	gggattgttgttcatgaattggg	GGG	Pathogenic	7092|TLL1	137852952	NM_012464.4:c.713T>C	C2751315
Y-BE3	4	8	chr4	128841993	chr4_128841993	A>G	t	tgttg	4	ccctgttgggggtgaaatggagg	AGG	Likely pathogenic	256471|MFSD8	1057518388	NM_152778.2:c.1351-2A>G	CN517202
Y-BE3	4	8	chr4	178354392	chr4_178354392	T>C	a	catat	17	ccagtcacattggcacatataac	CCA	Pathogenic	175|AGA	121964906	NR_033655.1:n.968T>C	C0268225
Y-BE3	4	8	chr4	619416	chr4_619416	A>G	a	cacca	20	ccagggacaggcagccaccatga	CCA	Likely pathogenic	5158|PDE6B	781003757	NM_000283.3:c.1A>G	C0035334
Y-BE3	4	8	chr4	55594221	chr4_55594221	A>G	a	tcaaa	18	ccctcatgtctgaactcaaagtc	CCC	Pathogenic/Likely pathogenic	3815|KIT	121913512	NM_000222.2:c.1924A>G	C0278701 C0238198 C2674636 C0376545 C0025202 C0151779
Y-BE3	4	8	chr4	114204023	chr4_114204023	A>G	a	caact	18	ccaatatccacatgtcaactaag	CCA	Likely pathogenic	287|ANK2	761413864	NM_001127493.1:c.2011A>G	CN517202
Y-BE3	4	8	chr4	166981218	chr4_166981218	A>G	a	ccata	18	ccaaacttaacggcaccataacc	CCA	Pathogenic	7092|TLL1	137852953	NM_012464.4:c.1885A>G	C2751315
FE-BE3	5	7	chr4	995285	chr4_995285	T>C	t	gtg	6	ccaagtggaacttcgagacgtgg	TGG	Likely pathogenic	3425|IDUA	875989946	NR_110313.1:n.611T>C	C0086795
FE-BE3	5	7	chr4	1341973	chr4_1341973	T>C	t	ttt	7	aaaatttgcaagtatgtcttagg	AGG	Pathogenic	57654|UVSSA	387907164	NM_020894.3:c.94T>C	C3553328
FE-BE3	5	7	chr4	6303785	chr4_6303785	T>C	t	tgt	5	gctctgtcgccttaagctgctgg	TGG	Likely pathogenic	7466|WFS1	797045075	NM_006005.3:c.2263T>C	C0043207
FE-BE3	5	7	chr4	15591214	chr4_15591214	T>C	t	tat	5	ttaatatggaatccctgcagtgg	TGG	Pathogenic	57545|CC2D2A	863225176	NM_001080522.2:c.4226T>C	C2676788
FE-BE3	5	7	chr4	55593610	chr4_55593610	T>C	t	ttg	5	aaggttgttgaggagataaatgg	TGG	Pathogenic/Likely pathogenic	3815|KIT	121913517	NM_000222.2:c.1676T>C	C0238198 C2674636 C0025202 C0040100
FE-BE3	5	7	chr4	187126387	chr4_187126387	T>C	t	ggt	7	aactggtccttatacctgttggg	GGG	Pathogenic	285440|CYP4V2	199476199	NM_207352.3:c.1021T>C	C1859486
FE-BE3	5	7	chr4	1341973	chr4_1341973	T>C	t	ttg	6	aaatttgcaagtatgtcttaggg	GGG	Pathogenic	57654|UVSSA	387907164	NM_020894.3:c.94T>C	C3553328
FE-BE3	5	7	chr4	17493951	chr4_17493951	A>G	t	gta	6	tgccgtacccgatcatacctggg	GGG	Pathogenic	5860|QDPR	104893866	NM_000320.2:c.449A>G	C0268465
FE-BE3	5	7	chr4	178354392	chr4_178354392	T>C	a	ata	17	ccagtcacattggcacatataac	CCA	Pathogenic	175|AGA	121964906	NR_033655.1:n.968T>C	C0268225
FE-BE3	5	7	chr4	178360002	chr4_178360002	T>C	a	aat	17	ccccatactttgagcaaatgtgg	CCC	Likely pathogenic	175|AGA	386833427	NR_033655.1:n.532T>C	C0268225
FE-BE3	5	7	chr4	55594221	chr4_55594221	A>G	a	caa	18	ccctcatgtctgaactcaaagtc	CCC	Pathogenic/Likely pathogenic	3815|KIT	121913512	NM_000222.2:c.1924A>G	C0278701 C0238198 C2674636 C0376545 C0025202 C0151779
FE-BE3	5	7	chr4	114204023	chr4_114204023	A>G	a	aac	18	ccaatatccacatgtcaactaag	CCA	Likely pathogenic	287|ANK2	761413864	NM_001127493.1:c.2011A>G	CN517202
FE-BE3	5	7	chr4	166981218	chr4_166981218	A>G	a	cat	18	ccaaacttaacggcaccataacc	CCA	Pathogenic	7092|TLL1	137852953	NM_012464.4:c.1885A>G	C2751315
FE-BE3	5	7	chr4	187130414	chr4_187130414	A>G	a	cca	19	cccttctctgctggccccaggaa	CCC	Pathogenic	285440|CYP4V2	144109267	NM_207352.3:c.1393A>G	C1859486
FE-BE3	5	7	chr4	55594221	chr4_55594221	A>G	a	aaa	17	cctcatgtctgaactcaaagtcc	CCT	Pathogenic/Likely pathogenic	3815|KIT	121913512	NM_000222.2:c.1924A>G	C0278701 C0238198 C2674636 C0376545 C0025202 C0151779
YEE-BE3	5	6	chr4	995285	chr4_995285	T>C	t	gt	6	ccaagtggaacttcgagacgtgg	TGG	Likely pathogenic	3425|IDUA	875989946	NR_110313.1:n.611T>C	C0086795
YEE-BE3	5	6	chr4	1341973	chr4_1341973	T>C	t	tt	6	aaatttgcaagtatgtcttaggg	GGG	Pathogenic	57654|UVSSA	387907164	NM_020894.3:c.94T>C	C3553328
YEE-BE3	5	6	chr4	6303785	chr4_6303785	T>C	t	tg	5	gctctgtcgccttaagctgctgg	TGG	Likely pathogenic	7466|WFS1	797045075	NM_006005.3:c.2263T>C	C0043207
YEE-BE3	5	6	chr4	15591214	chr4_15591214	T>C	t	ta	5	ttaatatggaatccctgcagtgg	TGG	Pathogenic	57545|CC2D2A	863225176	NM_001080522.2:c.4226T>C	C2676788
YEE-BE3	5	6	chr4	55593610	chr4_55593610	T>C	t	tt	5	aaggttgttgaggagataaatgg	TGG	Pathogenic/Likely pathogenic	3815|KIT	121913517	NM_000222.2:c.1676T>C	C0238198 C2674636 C0025202 C0040100
YEE-BE3	5	6	chr4	187201412	chr4_187201412	T>C	t	tt	5	tgatttcttgggagaagaactgg	TGG	Pathogenic	2160|F11	121965064	NM_000128.3:c.901T>C	C0015523
YEE-BE3	5	6	chr4	17493951	chr4_17493951	A>G	t	gt	6	tgccgtacccgatcatacctggg	GGG	Pathogenic	5860|QDPR	104893866	NM_000320.2:c.449A>G	C0268465
YEE-BE3	5	6	chr4	81123397	chr4_81123397	T>C	t	tt	5	agacttccacaacctggccaggg	GGG	Pathogenic	56978|PRDM8	863225286	NM_020226.3:c.781T>C	C4225258
YEE-BE3	5	6	chr4	55594221	chr4_55594221	A>G	a	aa	18	ccctcatgtctgaactcaaagtc	CCC	Pathogenic/Likely pathogenic	3815|KIT	121913512	NM_000222.2:c.1924A>G	C0278701 C0238198 C2674636 C0376545 C0025202 C0151779
YEE-BE3	5	6	chr4	114204023	chr4_114204023	A>G	a	ac	18	ccaatatccacatgtcaactaag	CCA	Likely pathogenic	287|ANK2	761413864	NM_001127493.1:c.2011A>G	CN517202
YEE-BE3	5	6	chr4	166981218	chr4_166981218	A>G	a	at	18	ccaaacttaacggcaccataacc	CCA	Pathogenic	7092|TLL1	137852953	NM_012464.4:c.1885A>G	C2751315
YEE-BE3	5	6	chr4	187130414	chr4_187130414	A>G	a	ca	19	cccttctctgctggccccaggaa	CCC	Pathogenic	285440|CYP4V2	144109267	NM_207352.3:c.1393A>G	C1859486
YEE-BE3	5	6	chr4	103579030	chr4_103579030	T>C	a	ac	18	cccatttgtaggactggacgtaa	CCC	Pathogenic	4126|MANBA	121434334	NM_005908.3:c.1513T>C	C0342849
A-BE3	4	9	chr5	35861083	chr5_35861083	T>C	t	gaattt	8	ctggaatttgaaatatggtgagg	AGG	Likely pathogenic	3575|IL7R	147423300	NM_002185.4:c.212T>C	CN517202
A-BE3	4	9	chr5	42699998	chr5_42699998	T>C	t	agatat	9	tgcagatatccaagtgagatggg	GGG	Pathogenic	2690|GHR	121909367	NM_000163.4:c.512T>C	C0271568
A-BE3	4	9	chr5	70238299	chr5_70238299	T>C	t	tggata	8	cactggatatggaaatagagagg	AGG	Pathogenic	6606|SMN1	397514518	NM_000344.3:c.388T>C	C0152109
A-BE3	4	9	chr5	149340544	chr5_149340544	T>C	t	aggtga	7	gagaggtgagaagagggaagcgg	CGG	Pathogenic	1836|SLC26A2	386833492	NM_000112.3:c.-26+2T>C	C0220726
A-BE3	4	9	chr5	176709476	chr5_176709476	T>C	t	atttgt	9	tgaatttgtgaatgagtatgtgg	TGG	Likely pathogenic	64324|NSD1	1064795059	NM_022455.4:c.5903T>C	CN517202
A-BE3	4	9	chr5	176710798	chr5_176710798	T>C	t	attgat	5	atcattgatgctggtcccaaagg	AGG	Likely pathogenic	64324|NSD1	#N/A	NM_022455.4:c.6020T>C	CN035106
A-BE3	4	9	chr5	130498329	chr5_130498329	A>G	t	aaatgt	7	agaaaatgtgttggtgcttgagg	AGG	Pathogenic	3094|HINT1	397514491	NR_024610.2:n.295A>G	CN074193
A-BE3	4	9	chr5	145508299	chr5_145508299	A>G	t	atagat	5	cacatagatggtgcaatgtgagg	AGG	Likely pathogenic	51520|LARS	757195926	NM_020117.10:c.2816A>G	CN517202
A-BE3	4	9	chr5	180043482	chr5_180043482	A>G	t	gtggat	5	tctgtggatgcactggggtgcgg	CGG	Pathogenic	2324|FLT4	121909653	NM_182925.4:c.3104A>G	C1704423
A-BE3	4	9	chr5	35861083	chr5_35861083	T>C	t	aatttg	7	tggaatttgaaatatggtgaggg	GGG	Likely pathogenic	3575|IL7R	147423300	NM_002185.4:c.212T>C	CN517202
A-BE3	4	9	chr5	176709476	chr5_176709476	T>C	t	tttgtg	8	gaatttgtgaatgagtatgtggg	GGG	Likely pathogenic	64324|NSD1	1064795059	NM_022455.4:c.5903T>C	CN517202
A-BE3	4	9	chr5	130498329	chr5_130498329	A>G	t	aatgtg	6	gaaaatgtgttggtgcttgaggg	GGG	Pathogenic	3094|HINT1	397514491	NR_024610.2:n.295A>G	CN074193
A-BE3	4	9	chr5	130498329	chr5_130498329	A>G	t	atgtgt	5	aaaatgtgttggtgcttgagggg	GGG	Pathogenic	3094|HINT1	397514491	NR_024610.2:n.295A>G	CN074193
A-BE3	4	9	chr5	145508299	chr5_145508299	A>G	t	tagatg	4	acatagatggtgcaatgtgaggg	GGG	Likely pathogenic	51520|LARS	757195926	NM_020117.10:c.2816A>G	CN517202
A-BE3	4	9	chr5	149435906	chr5_149435906	A>G	t	tgaggg	4	cactgagggaaagcactgcaggg	GGG	Pathogenic	1436|CSF1R	281860272	NM_005211.3:c.2320-2A>G	C1857300
A-BE3	4	9	chr5	151208621	chr5_151208621	A>G	t	atagga	5	cacataggacacctagagtgggg	GGG	Pathogenic	2741|GLRA1	121918410	NM_000171.3:c.920A>G	C1835614
A-BE3	4	9	chr5	180043482	chr5_180043482	A>G	t	tggatg	4	ctgtggatgcactggggtgcggg	GGG	Pathogenic	2324|FLT4	121909653	NM_182925.4:c.3104A>G	C1704423
A-BE3	4	9	chr5	58270888	chr5_58270888	T>C	a	acaata	18	cccagaggggatgaacaatatag	CCC	Pathogenic	5144|PDE4D	587777188	NM_001165899.1:c.1850T>C	C3553250
A-BE3	4	9	chr5	127671678	chr5_127671678	T>C	a	ccttac	19	cctgcttggtctccccttacctg	CCT	Pathogenic	2201|FBN2	863223570	NM_001999.3:c.3724+2T>C	CN517202
A-BE3	4	9	chr5	127863574	chr5_127863574	T>C	a	acaata	17	cccttacgttgtccacaataagt	CCC	Likely pathogenic	2201|FBN2	886038942	NM_001999.3:c.523T>C	CN118826
A-BE3	4	9	chr5	130495271	chr5_130495271	T>C	a	acattt	17	cccagatcagcagcacatttctt	CCC	Pathogenic	3094|HINT1	397514489	NR_024610.2:n.582T>C	CN074193
A-BE3	4	9	chr5	142680085	chr5_142680085	T>C	a	caatca	20	ccatttcactgctgcaatcactt	CCA	Pathogenic	2908|NR3C1	104893911	NM_001018077.1:c.1712T>C	C1841973
A-BE3	4	9	chr5	149435843	chr5_149435843	T>C	a	ccaatc	18	ccagcccgaagtccccaatcttg	CCA	Pathogenic	1436|CSF1R	281860274	NR_109969.1:n.2431T>C	C1857300
A-BE3	4	9	chr5	37049294	chr5_37049294	A>G	a	tatctc	16	ccatcatgcagctttatctcaaa	CCA	Likely pathogenic	25836|NIPBL	1057524102	NM_015384.4:c.6845A>G	CN517202
A-BE3	4	9	chr5	70945016	chr5_70945016	A>G	a	ataacc	15	cccaagtgcctaagataaccctc	CCC	Pathogenic	64087|MCCC2	119103224	NM_022132.4:c.1309A>G	C1859499
A-BE3	4	9	chr5	112151184	chr5_112151184	A>G	a	cttaat	19	ccatctataatgtgcttaatttt	CCA	Pathogenic	324|APC	1064793022	NM_001127511.2:c.781-8A>G	CN517202
A-BE3	4	9	chr5	112162799	chr5_112162799	A>G	a	taaatt	17	cctcttgccctttttaaattagg	CCT	Likely pathogenic	324|APC	886039508	NM_001127511.2:c.1355-6A>G	CN517202
A-BE3	4	9	chr5	112162800	chr5_112162800	A>G	a	taaatt	18	cctcttgccctttttaaattagg	CCT	Likely pathogenic	324|APC	768109346	NM_001127511.2:c.1355-5A>G	C2713442
A-BE3	4	9	chr5	112170646	chr5_112170646	A>G	a	ttacta	20	ccatattctgtttcttactagga	CCA	Pathogenic	324|APC	587783035	NM_001127511.2:c.1690-2A>G	C2713442 C0032580
A-BE3	4	9	chr5	149360429	chr5_149360429	A>G	a	aatatc	15	ccattggcttttgtaatatcatc	CCA	Pathogenic	1836|SLC26A2	104893920	NM_000112.3:c.1273A>G	C0265274 C0220726
A-BE3	4	9	chr5	149737359	chr5_149737359	A>G	a	ccatct	17	cccctgatctaccaccatctgct	CCC	Likely pathogenic	6949|TCOF1	1057521108	NM_000356.3:c.50A>G	CN517202
A-BE3	4	9	chr5	149740759	chr5_149740759	A>G	a	tataca	16	cccttctggacatctatacacac	CCC	Pathogenic	6949|TCOF1	28941769	NM_000356.3:c.149A>G	CN119605
A-BE3	4	9	chr5	176707741	chr5_176707741	A>G	a	caaaac	19	ccggagggcgctgtcaaaaccag	CCG	Likely pathogenic	64324|NSD1	587784156	NM_022455.4:c.5798A>G	CN035106
A-BE3	4	9	chr5	14769254	chr5_14769254	T>C	a	catctc	16	ccgtagctggccagcatctcgac	CCG	Pathogenic	56172|ANKH	121908407	NM_054027.4:c.143T>C	C0856830
A-BE3	4	9	chr5	58270888	chr5_58270888	T>C	a	caatat	17	ccagaggggatgaacaatatagt	CCA	Pathogenic	5144|PDE4D	587777188	NM_001165899.1:c.1850T>C	C3553250
A-BE3	4	9	chr5	127863574	chr5_127863574	T>C	a	caataa	16	ccttacgttgtccacaataagtt	CCT	Likely pathogenic	2201|FBN2	886038942	NM_001999.3:c.523T>C	CN118826
A-BE3	4	9	chr5	130495271	chr5_130495271	T>C	a	catttc	16	ccagatcagcagcacatttcttg	CCA	Pathogenic	3094|HINT1	397514489	NR_024610.2:n.582T>C	CN074193
A-BE3	4	9	chr5	149740759	chr5_149740759	A>G	a	atacac	15	ccttctggacatctatacacact	CCT	Pathogenic	6949|TCOF1	28941769	NM_000356.3:c.149A>G	CN119605
Y-BE3	4	8	chr5	35861083	chr5_35861083	T>C	t	gaatt	8	ctggaatttgaaatatggtgagg	AGG	Likely pathogenic	3575|IL7R	147423300	NM_002185.4:c.212T>C	CN517202
Y-BE3	4	8	chr5	70238299	chr5_70238299	T>C	t	tggat	8	cactggatatggaaatagagagg	AGG	Pathogenic	6606|SMN1	397514518	NM_000344.3:c.388T>C	C0152109
Y-BE3	4	8	chr5	149340544	chr5_149340544	T>C	t	aggtg	7	gagaggtgagaagagggaagcgg	CGG	Pathogenic	1836|SLC26A2	386833492	NM_000112.3:c.-26+2T>C	C0220726
Y-BE3	4	8	chr5	176694692	chr5_176694692	T>C	t	attgt	5	gagattgtctgggtaaaagttgg	TGG	Likely pathogenic	64324|NSD1	1060501498	NM_022455.4:c.5276T>C	C0004903
Y-BE3	4	8	chr5	176709476	chr5_176709476	T>C	t	tttgt	8	gaatttgtgaatgagtatgtggg	GGG	Likely pathogenic	64324|NSD1	1064795059	NM_022455.4:c.5903T>C	CN517202
Y-BE3	4	8	chr5	176710798	chr5_176710798	T>C	t	attga	5	atcattgatgctggtcccaaagg	AGG	Likely pathogenic	64324|NSD1	#N/A	NM_022455.4:c.6020T>C	CN035106
Y-BE3	4	8	chr5	130498329	chr5_130498329	A>G	t	aaatg	7	agaaaatgtgttggtgcttgagg	AGG	Pathogenic	3094|HINT1	397514491	NR_024610.2:n.295A>G	CN074193
Y-BE3	4	8	chr5	145508299	chr5_145508299	A>G	t	ataga	5	cacatagatggtgcaatgtgagg	AGG	Likely pathogenic	51520|LARS	757195926	NM_020117.10:c.2816A>G	CN517202
Y-BE3	4	8	chr5	180043482	chr5_180043482	A>G	t	gtgga	5	tctgtggatgcactggggtgcgg	CGG	Pathogenic	2324|FLT4	121909653	NM_182925.4:c.3104A>G	C1704423
Y-BE3	4	8	chr5	35861083	chr5_35861083	T>C	t	aattt	7	tggaatttgaaatatggtgaggg	GGG	Likely pathogenic	3575|IL7R	147423300	NM_002185.4:c.212T>C	CN517202
Y-BE3	4	8	chr5	130498329	chr5_130498329	A>G	t	aatgt	6	gaaaatgtgttggtgcttgaggg	GGG	Pathogenic	3094|HINT1	397514491	NR_024610.2:n.295A>G	CN074193
Y-BE3	4	8	chr5	130498329	chr5_130498329	A>G	t	atgtg	5	aaaatgtgttggtgcttgagggg	GGG	Pathogenic	3094|HINT1	397514491	NR_024610.2:n.295A>G	CN074193
Y-BE3	4	8	chr5	145508299	chr5_145508299	A>G	t	tagat	4	acatagatggtgcaatgtgaggg	GGG	Likely pathogenic	51520|LARS	757195926	NM_020117.10:c.2816A>G	CN517202
Y-BE3	4	8	chr5	149435906	chr5_149435906	A>G	t	tgagg	4	cactgagggaaagcactgcaggg	GGG	Pathogenic	1436|CSF1R	281860272	NM_005211.3:c.2320-2A>G	C1857300
Y-BE3	4	8	chr5	151208621	chr5_151208621	A>G	t	atagg	5	cacataggacacctagagtgggg	GGG	Pathogenic	2741|GLRA1	121918410	NM_000171.3:c.920A>G	C1835614
Y-BE3	4	8	chr5	151208621	chr5_151208621	A>G	t	tagga	4	acataggacacctagagtggggg	GGG	Pathogenic	2741|GLRA1	121918410	NM_000171.3:c.920A>G	C1835614
Y-BE3	4	8	chr5	180043482	chr5_180043482	A>G	t	tggat	4	ctgtggatgcactggggtgcggg	GGG	Pathogenic	2324|FLT4	121909653	NM_182925.4:c.3104A>G	C1704423
Y-BE3	4	8	chr5	14769254	chr5_14769254	T>C	a	catct	17	cccgtagctggccagcatctcga	CCC	Pathogenic	56172|ANKH	121908407	NM_054027.4:c.143T>C	C0856830
Y-BE3	4	8	chr5	58270888	chr5_58270888	T>C	a	caata	18	cccagaggggatgaacaatatag	CCC	Pathogenic	5144|PDE4D	587777188	NM_001165899.1:c.1850T>C	C3553250
Y-BE3	4	8	chr5	127671678	chr5_127671678	T>C	a	cttac	19	cctgcttggtctccccttacctg	CCT	Pathogenic	2201|FBN2	863223570	NM_001999.3:c.3724+2T>C	CN517202
Y-BE3	4	8	chr5	127863574	chr5_127863574	T>C	a	caata	17	cccttacgttgtccacaataagt	CCC	Likely pathogenic	2201|FBN2	886038942	NM_001999.3:c.523T>C	CN118826
Y-BE3	4	8	chr5	130495271	chr5_130495271	T>C	a	cattt	17	cccagatcagcagcacatttctt	CCC	Pathogenic	3094|HINT1	397514489	NR_024610.2:n.582T>C	CN074193
Y-BE3	4	8	chr5	142680085	chr5_142680085	T>C	a	aatca	20	ccatttcactgctgcaatcactt	CCA	Pathogenic	2908|NR3C1	104893911	NM_001018077.1:c.1712T>C	C1841973
Y-BE3	4	8	chr5	149435843	chr5_149435843	T>C	a	caatc	18	ccagcccgaagtccccaatcttg	CCA	Pathogenic	1436|CSF1R	281860274	NR_109969.1:n.2431T>C	C1857300
Y-BE3	4	8	chr5	37049294	chr5_37049294	A>G	a	atctc	16	ccatcatgcagctttatctcaaa	CCA	Likely pathogenic	25836|NIPBL	1057524102	NM_015384.4:c.6845A>G	CN517202
Y-BE3	4	8	chr5	112151184	chr5_112151184	A>G	a	ttaat	19	ccatctataatgtgcttaatttt	CCA	Pathogenic	324|APC	1064793022	NM_001127511.2:c.781-8A>G	CN517202
Y-BE3	4	8	chr5	112162799	chr5_112162799	A>G	a	aaatt	17	cctcttgccctttttaaattagg	CCT	Likely pathogenic	324|APC	886039508	NM_001127511.2:c.1355-6A>G	CN517202
Y-BE3	4	8	chr5	112162800	chr5_112162800	A>G	a	aaatt	18	cctcttgccctttttaaattagg	CCT	Likely pathogenic	324|APC	768109346	NM_001127511.2:c.1355-5A>G	C2713442
Y-BE3	4	8	chr5	112170646	chr5_112170646	A>G	a	tacta	20	ccatattctgtttcttactagga	CCA	Pathogenic	324|APC	587783035	NM_001127511.2:c.1690-2A>G	C2713442 C0032580
Y-BE3	4	8	chr5	138658372	chr5_138658372	A>G	a	ttcaa	20	ccagaagactgagagttcaaccg	CCA	Pathogenic	9782|MATR3	587777301	NM_199189.2:c.1864A>G	C1853723
Y-BE3	4	8	chr5	139493968	chr5_139493968	A>G	a	acatc	18	cctccaagcgggtggacatccag	CCT	Likely pathogenic	5813|PURA	1064795621	NM_005859.4:c.202A>G	CN517202
Y-BE3	4	8	chr5	149737359	chr5_149737359	A>G	a	catct	17	cccctgatctaccaccatctgct	CCC	Likely pathogenic	6949|TCOF1	1057521108	NM_000356.3:c.50A>G	CN517202
Y-BE3	4	8	chr5	149740759	chr5_149740759	A>G	a	ataca	16	cccttctggacatctatacacac	CCC	Pathogenic	6949|TCOF1	28941769	NM_000356.3:c.149A>G	CN119605
Y-BE3	4	8	chr5	176707741	chr5_176707741	A>G	a	aaaac	19	ccggagggcgctgtcaaaaccag	CCG	Likely pathogenic	64324|NSD1	587784156	NM_022455.4:c.5798A>G	CN035106
Y-BE3	4	8	chr5	14769254	chr5_14769254	T>C	a	atctc	16	ccgtagctggccagcatctcgac	CCG	Pathogenic	56172|ANKH	121908407	NM_054027.4:c.143T>C	C0856830
Y-BE3	4	8	chr5	58270888	chr5_58270888	T>C	a	aatat	17	ccagaggggatgaacaatatagt	CCA	Pathogenic	5144|PDE4D	587777188	NM_001165899.1:c.1850T>C	C3553250
Y-BE3	4	8	chr5	127863574	chr5_127863574	T>C	a	aataa	16	ccttacgttgtccacaataagtt	CCT	Likely pathogenic	2201|FBN2	886038942	NM_001999.3:c.523T>C	CN118826
Y-BE3	4	8	chr5	130495271	chr5_130495271	T>C	a	atttc	16	ccagatcagcagcacatttcttg	CCA	Pathogenic	3094|HINT1	397514489	NR_024610.2:n.582T>C	CN074193
FE-BE3	5	7	chr5	35861083	chr5_35861083	T>C	t	att	7	tggaatttgaaatatggtgaggg	GGG	Likely pathogenic	3575|IL7R	147423300	NM_002185.4:c.212T>C	CN517202
FE-BE3	5	7	chr5	126776517	chr5_126776517	T>C	t	agt	7	gggcagtgtacttgccgcactgg	TGG	Pathogenic	84466|MEGF10	387907072	NM_032446.2:c.2320T>C	C3280679 CN124737
FE-BE3	5	7	chr5	139494329	chr5_139494329	T>C	t	att	6	gaccattgcgctgcccgcgcagg	AGG	Pathogenic	5813|PURA	793888527	NM_005859.4:c.563T>C	C4015357
FE-BE3	5	7	chr5	147784271	chr5_147784271	T>C	t	ttg	6	ttccttgtatcccaatgctaagg	AGG	Pathogenic	81545|FBXO38	398122838	NM_001271723.1:c.616T>C	C3711384
FE-BE3	5	7	chr5	149340544	chr5_149340544	T>C	t	ggt	7	gagaggtgagaagagggaagcgg	CGG	Pathogenic	1836|SLC26A2	386833492	NM_000112.3:c.-26+2T>C	C0220726
FE-BE3	5	7	chr5	176694692	chr5_176694692	T>C	t	ttg	5	gagattgtctgggtaaaagttgg	TGG	Likely pathogenic	64324|NSD1	1060501498	NM_022455.4:c.5276T>C	C0004903
FE-BE3	5	7	chr5	176710798	chr5_176710798	T>C	t	ttg	5	atcattgatgctggtcccaaagg	AGG	Likely pathogenic	64324|NSD1	#N/A	NM_022455.4:c.6020T>C	CN035106
FE-BE3	5	7	chr5	127671284	chr5_127671284	A>G	t	ttg	5	agcattgcaaccacattgtcagg	AGG	Pathogenic	2201|FBN2	587776519	NM_001999.3:c.3725-15A>G	C0220668
FE-BE3	5	7	chr5	130498329	chr5_130498329	A>G	t	aat	7	agaaaatgtgttggtgcttgagg	AGG	Pathogenic	3094|HINT1	397514491	NR_024610.2:n.295A>G	CN074193
FE-BE3	5	7	chr5	145508299	chr5_145508299	A>G	t	tag	5	cacatagatggtgcaatgtgagg	AGG	Likely pathogenic	51520|LARS	757195926	NM_020117.10:c.2816A>G	CN517202
FE-BE3	5	7	chr5	149435906	chr5_149435906	A>G	t	tga	5	gcactgagggaaagcactgcagg	AGG	Pathogenic	1436|CSF1R	281860272	NM_005211.3:c.2320-2A>G	C1857300
FE-BE3	5	7	chr5	176833020	chr5_176833020	A>G	t	gta	6	ggtggtactggaaggggaagtgg	TGG	Pathogenic	2161|F12	118204455	NM_000505.3:c.158A>G	#N/A
FE-BE3	5	7	chr5	180043482	chr5_180043482	A>G	t	tgg	5	tctgtggatgcactggggtgcgg	CGG	Pathogenic	2324|FLT4	121909653	NM_182925.4:c.3104A>G	C1704423
FE-BE3	5	7	chr5	139494329	chr5_139494329	T>C	t	ttg	5	accattgcgctgcccgcgcaggg	GGG	Pathogenic	5813|PURA	793888527	NM_005859.4:c.563T>C	C4015357
FE-BE3	5	7	chr5	130498329	chr5_130498329	A>G	t	atg	6	gaaaatgtgttggtgcttgaggg	GGG	Pathogenic	3094|HINT1	397514491	NR_024610.2:n.295A>G	CN074193
FE-BE3	5	7	chr5	130498329	chr5_130498329	A>G	t	tgt	5	aaaatgtgttggtgcttgagggg	GGG	Pathogenic	3094|HINT1	397514491	NR_024610.2:n.295A>G	CN074193
FE-BE3	5	7	chr5	151208621	chr5_151208621	A>G	t	ata	6	tcacataggacacctagagtggg	GGG	Pathogenic	2741|GLRA1	121918410	NM_000171.3:c.920A>G	C1835614
FE-BE3	5	7	chr5	151208621	chr5_151208621	A>G	t	tag	5	cacataggacacctagagtgggg	GGG	Pathogenic	2741|GLRA1	121918410	NM_000171.3:c.920A>G	C1835614
FE-BE3	5	7	chr5	14769254	chr5_14769254	T>C	a	atc	17	cccgtagctggccagcatctcga	CCC	Pathogenic	56172|ANKH	121908407	NM_054027.4:c.143T>C	C0856830
FE-BE3	5	7	chr5	58270888	chr5_58270888	T>C	a	aat	18	cccagaggggatgaacaatatag	CCC	Pathogenic	5144|PDE4D	587777188	NM_001165899.1:c.1850T>C	C3553250
FE-BE3	5	7	chr5	127671678	chr5_127671678	T>C	a	tta	19	cctgcttggtctccccttacctg	CCT	Pathogenic	2201|FBN2	863223570	NM_001999.3:c.3724+2T>C	CN517202
FE-BE3	5	7	chr5	127863574	chr5_127863574	T>C	a	aat	17	cccttacgttgtccacaataagt	CCC	Likely pathogenic	2201|FBN2	886038942	NM_001999.3:c.523T>C	CN118826
FE-BE3	5	7	chr5	130495271	chr5_130495271	T>C	a	att	17	cccagatcagcagcacatttctt	CCC	Pathogenic	3094|HINT1	397514489	NR_024610.2:n.582T>C	CN074193
FE-BE3	5	7	chr5	138282822	chr5_138282822	T>C	a	tca	19	cctcatctcagctccttcagcaa	CCT	Pathogenic	64374|SIL1	119456967	NM_001037633.1:c.1370T>C	C0024814
FE-BE3	5	7	chr5	149435660	chr5_149435660	T>C	a	aaa	18	ccgtgtagacacagtcaaagatg	CCG	Pathogenic	1436|CSF1R	397515557	NR_109969.1:n.2533T>C	C1857300
FE-BE3	5	7	chr5	149435843	chr5_149435843	T>C	a	aat	18	ccagcccgaagtccccaatcttg	CCA	Pathogenic	1436|CSF1R	281860274	NR_109969.1:n.2431T>C	C1857300
FE-BE3	5	7	chr5	149440437	chr5_149440437	T>C	a	aca	19	ccttacctccatgggtacaggct	CCT	Pathogenic	1436|CSF1R	690016559	NR_109969.1:n.2170T>C	C1857300
FE-BE3	5	7	chr5	112151184	chr5_112151184	A>G	a	taa	19	ccatctataatgtgcttaatttt	CCA	Pathogenic	324|APC	1064793022	NM_001127511.2:c.781-8A>G	CN517202
FE-BE3	5	7	chr5	112162799	chr5_112162799	A>G	a	aat	17	cctcttgccctttttaaattagg	CCT	Likely pathogenic	324|APC	886039508	NM_001127511.2:c.1355-6A>G	CN517202
FE-BE3	5	7	chr5	112162800	chr5_112162800	A>G	a	aat	18	cctcttgccctttttaaattagg	CCT	Likely pathogenic	324|APC	768109346	NM_001127511.2:c.1355-5A>G	C2713442
FE-BE3	5	7	chr5	139493968	chr5_139493968	A>G	a	cat	18	cctccaagcgggtggacatccag	CCT	Likely pathogenic	5813|PURA	1064795621	NM_005859.4:c.202A>G	CN517202
FE-BE3	5	7	chr5	149737359	chr5_149737359	A>G	a	atc	17	cccctgatctaccaccatctgct	CCC	Likely pathogenic	6949|TCOF1	1057521108	NM_000356.3:c.50A>G	CN517202
FE-BE3	5	7	chr5	176707741	chr5_176707741	A>G	a	aaa	19	ccggagggcgctgtcaaaaccag	CCG	Likely pathogenic	64324|NSD1	587784156	NM_022455.4:c.5798A>G	CN035106
FE-BE3	5	7	chr5	176718985	chr5_176718985	A>G	a	aaa	18	ccacggaagaaaagtcaaagaaa	CCA	Likely pathogenic	64324|NSD1	1057518286	NM_022455.4:c.6289A>G	CN517202
FE-BE3	5	7	chr5	58270888	chr5_58270888	T>C	a	ata	17	ccagaggggatgaacaatatagt	CCA	Pathogenic	5144|PDE4D	587777188	NM_001165899.1:c.1850T>C	C3553250
FE-BE3	5	7	chr5	160758104	chr5_160758104	T>C	a	att	17	ccggaggtgggtgttgattgtgg	CCG	Likely pathogenic	2561|GABRB2	1064795444	NM_021911.2:c.863T>C	CN517202
YEE-BE3	5	6	chr5	139494329	chr5_139494329	T>C	t	at	6	gaccattgcgctgcccgcgcagg	AGG	Pathogenic	5813|PURA	793888527	NM_005859.4:c.563T>C	C4015357
YEE-BE3	5	6	chr5	147784271	chr5_147784271	T>C	t	tt	6	ttccttgtatcccaatgctaagg	AGG	Pathogenic	81545|FBXO38	398122838	NM_001271723.1:c.616T>C	C3711384
YEE-BE3	5	6	chr5	176694692	chr5_176694692	T>C	t	tt	5	gagattgtctgggtaaaagttgg	TGG	Likely pathogenic	64324|NSD1	1060501498	NM_022455.4:c.5276T>C	C0004903
YEE-BE3	5	6	chr5	176710798	chr5_176710798	T>C	t	tt	5	atcattgatgctggtcccaaagg	AGG	Likely pathogenic	64324|NSD1	#N/A	NM_022455.4:c.6020T>C	CN035106
YEE-BE3	5	6	chr5	127671284	chr5_127671284	A>G	t	tt	5	agcattgcaaccacattgtcagg	AGG	Pathogenic	2201|FBN2	587776519	NM_001999.3:c.3725-15A>G	C0220668
YEE-BE3	5	6	chr5	130498329	chr5_130498329	A>G	t	at	6	gaaaatgtgttggtgcttgaggg	GGG	Pathogenic	3094|HINT1	397514491	NR_024610.2:n.295A>G	CN074193
YEE-BE3	5	6	chr5	145508299	chr5_145508299	A>G	t	ta	5	cacatagatggtgcaatgtgagg	AGG	Likely pathogenic	51520|LARS	757195926	NM_020117.10:c.2816A>G	CN517202
YEE-BE3	5	6	chr5	149435906	chr5_149435906	A>G	t	tg	5	gcactgagggaaagcactgcagg	AGG	Pathogenic	1436|CSF1R	281860272	NM_005211.3:c.2320-2A>G	C1857300
YEE-BE3	5	6	chr5	151208621	chr5_151208621	A>G	t	at	6	tcacataggacacctagagtggg	GGG	Pathogenic	2741|GLRA1	121918410	NM_000171.3:c.920A>G	C1835614
YEE-BE3	5	6	chr5	176833020	chr5_176833020	A>G	t	gt	6	ggtggtactggaaggggaagtgg	TGG	Pathogenic	2161|F12	118204455	NM_000505.3:c.158A>G	#N/A
YEE-BE3	5	6	chr5	180043482	chr5_180043482	A>G	t	tg	5	tctgtggatgcactggggtgcgg	CGG	Pathogenic	2324|FLT4	121909653	NM_182925.4:c.3104A>G	C1704423
YEE-BE3	5	6	chr5	139494329	chr5_139494329	T>C	t	tt	5	accattgcgctgcccgcgcaggg	GGG	Pathogenic	5813|PURA	793888527	NM_005859.4:c.563T>C	C4015357
YEE-BE3	5	6	chr5	130498329	chr5_130498329	A>G	t	tg	5	aaaatgtgttggtgcttgagggg	GGG	Pathogenic	3094|HINT1	397514491	NR_024610.2:n.295A>G	CN074193
YEE-BE3	5	6	chr5	134367200	chr5_134367200	A>G	t	tg	5	tctctgcagtaggcaggacgggg	GGG	Likely pathogenic	5307|PITX1	1057523765	NM_002653.4:c.170-2A>G	CN517202
YEE-BE3	5	6	chr5	151208621	chr5_151208621	A>G	t	ta	5	cacataggacacctagagtgggg	GGG	Pathogenic	2741|GLRA1	121918410	NM_000171.3:c.920A>G	C1835614
YEE-BE3	5	6	chr5	58270888	chr5_58270888	T>C	a	at	18	cccagaggggatgaacaatatag	CCC	Pathogenic	5144|PDE4D	587777188	NM_001165899.1:c.1850T>C	C3553250
YEE-BE3	5	6	chr5	127671678	chr5_127671678	T>C	a	ta	19	cctgcttggtctccccttacctg	CCT	Pathogenic	2201|FBN2	863223570	NM_001999.3:c.3724+2T>C	CN517202
YEE-BE3	5	6	chr5	138282822	chr5_138282822	T>C	a	ca	19	cctcatctcagctccttcagcaa	CCT	Pathogenic	64374|SIL1	119456967	NM_001037633.1:c.1370T>C	C0024814
YEE-BE3	5	6	chr5	149433931	chr5_149433931	T>C	a	at	18	cctgaaggaaggagcagatctgc	CCT	Pathogenic	1436|CSF1R	690016560	NR_109969.1:n.2767T>C	C1857300
YEE-BE3	5	6	chr5	149435660	chr5_149435660	T>C	a	aa	18	ccgtgtagacacagtcaaagatg	CCG	Pathogenic	1436|CSF1R	397515557	NR_109969.1:n.2533T>C	C1857300
YEE-BE3	5	6	chr5	149435843	chr5_149435843	T>C	a	at	18	ccagcccgaagtccccaatcttg	CCA	Pathogenic	1436|CSF1R	281860274	NR_109969.1:n.2431T>C	C1857300
YEE-BE3	5	6	chr5	149440437	chr5_149440437	T>C	a	ca	19	ccttacctccatgggtacaggct	CCT	Pathogenic	1436|CSF1R	690016559	NR_109969.1:n.2170T>C	C1857300
YEE-BE3	5	6	chr5	160758104	chr5_160758104	T>C	a	at	18	cccggaggtgggtgttgattgtg	CCC	Likely pathogenic	2561|GABRB2	1064795444	NM_021911.2:c.863T>C	CN517202
YEE-BE3	5	6	chr5	177576761	chr5_177576761	T>C	a	ta	19	cctccaggcactcatcgtaagcc	CCT	Pathogenic	55651|NHP2	121908089	NM_001034833.1:c.*36T>C	C1857144 C3151441
YEE-BE3	5	6	chr5	112151184	chr5_112151184	A>G	a	aa	19	ccatctataatgtgcttaatttt	CCA	Pathogenic	324|APC	1064793022	NM_001127511.2:c.781-8A>G	CN517202
YEE-BE3	5	6	chr5	112162800	chr5_112162800	A>G	a	at	18	cctcttgccctttttaaattagg	CCT	Likely pathogenic	324|APC	768109346	NM_001127511.2:c.1355-5A>G	C2713442
YEE-BE3	5	6	chr5	139493968	chr5_139493968	A>G	a	at	18	cctccaagcgggtggacatccag	CCT	Likely pathogenic	5813|PURA	1064795621	NM_005859.4:c.202A>G	CN517202
YEE-BE3	5	6	chr5	176707741	chr5_176707741	A>G	a	aa	19	ccggagggcgctgtcaaaaccag	CCG	Likely pathogenic	64324|NSD1	587784156	NM_022455.4:c.5798A>G	CN035106
YEE-BE3	5	6	chr5	176718985	chr5_176718985	A>G	a	aa	18	ccacggaagaaaagtcaaagaaa	CCA	Likely pathogenic	64324|NSD1	1057518286	NM_022455.4:c.6289A>G	CN517202
A-BE3	4	9	chr6	117199117	chr6_117199117	T>C	t	tggtga	7	cagtggtgagactcgcccgcagg	AGG	Pathogenic	222546|RFX6	587776514	NM_173560.3:c.380+2T>C	C2748662
A-BE3	4	9	chr6	137147609	chr6_137147609	T>C	t	taggag	4	aggtaggagggaaatctttctgg	TGG	Likely pathogenic	5191|PEX7	1057517059	NM_000288.3:c.339+2T>C	C1859133
A-BE3	4	9	chr6	144507937	chr6_144507937	T>C	t	tggtgg	4	tgctggtggccgacgtgaagcgg	CGG	Pathogenic	8676|STX11	431905512	NM_003764.3:c.173T>C	C1863728
A-BE3	4	9	chr6	10874245	chr6_10874245	A>G	t	attgtt	9	ctcattgttgtaggtaaagaagg	AGG	Likely pathogenic	9247|GCM2	533942394	NM_004752.3:c.1504A>G	CN517202
A-BE3	4	9	chr6	51935807	chr6_51935807	A>G	t	tgtagt	4	cgatgtagtcgccttccacatgg	TGG	Pathogenic	5314|PKHD1	369925690	NM_138694.3:c.664A>G	C0085548
A-BE3	4	9	chr6	51935809	chr6_51935809	A>G	t	tgtagt	6	cgatgtagtcgccttccacatgg	TGG	Likely pathogenic	5314|PKHD1	#N/A	NM_138694.3:c.662A>G	C0085548
A-BE3	4	9	chr6	83891505	chr6_83891505	A>G	t	atgatt	8	taaatgattgagtttgcccttgg	TGG	Pathogenic	5238|PGM3	587777562	NM_001199917.1:c.821A>G	C4014371
A-BE3	4	9	chr6	117199117	chr6_117199117	T>C	t	ggtgag	6	agtggtgagactcgcccgcaggg	GGG	Pathogenic	222546|RFX6	587776514	NM_173560.3:c.380+2T>C	C2748662
A-BE3	4	9	chr6	10874245	chr6_10874245	A>G	t	ttgttg	8	tcattgttgtaggtaaagaaggg	GGG	Likely pathogenic	9247|GCM2	533942394	NM_004752.3:c.1504A>G	CN517202
A-BE3	4	9	chr6	6248615	chr6_6248615	T>C	a	tccatc	18	ccatttgtgctctgtccatcaca	CCA	Pathogenic	2162|F13A1	267606788	NM_000129.3:c.728T>C	C2750514
A-BE3	4	9	chr6	42672195	chr6_42672195	T>C	a	acccac	19	ccctgcagccacgcacccacagg	CCC	Pathogenic	5961|PRPH2	61755817	NM_000322.4:c.736T>C	C0035334 CN517202
A-BE3	4	9	chr6	80631371	chr6_80631371	T>C	a	atccac	15	cccacttaattccaatccaccac	CCC	Likely pathogenic	6785|ELOVL4	#N/A	NM_022726.3:c.512T>C	C1851481
A-BE3	4	9	chr6	137527386	chr6_137527386	T>C	a	aatatt	16	ccaacatgatcagaaatattaca	CCA	Pathogenic,risk factor	3459|IFNGR1	104893973	NM_000416.2:c.260T>C	C0694566 C1834752
A-BE3	4	9	chr6	165829768	chr6_165829768	T>C	a	aaatct	17	cctttctcaattgaaaatctgca	CCT	Pathogenic	10846|PDE10A	875989840	NM_001130690.2:c.1000T>C	C4310791
A-BE3	4	9	chr6	33400460	chr6_33400460	A>G	a	ccccca	20	ccatccccatttcccccccagca	CCA	Pathogenic	8831|SYNGAP1	797045012	NM_006772.2:c.388-2A>G	C2675473
A-BE3	4	9	chr6	146480568	chr6_146480568	A>G	a	atctac	19	cccattctgacaaaatctacagc	CCC	Pathogenic	2911|GRM1	#N/A	#N/A	CN492437
A-BE3	4	9	chr6	42672195	chr6_42672195	T>C	a	cccaca	18	cctgcagccacgcacccacaggt	CCT	Pathogenic	5961|PRPH2	61755817	NM_000322.4:c.736T>C	C0035334 CN517202
A-BE3	4	9	chr6	83898474	chr6_83898474	T>C	a	aacatt	15	cccaggatggtgccaacatttca	CCC	Pathogenic	5238|PGM3	267608260	NM_001199917.1:c.332T>C	CN204280 C4014371
A-BE3	4	9	chr6	146480568	chr6_146480568	A>G	a	tctaca	18	ccattctgacaaaatctacagca	CCA	Pathogenic	2911|GRM1	#N/A	#N/A	CN492437
Y-BE3	4	8	chr6	117199117	chr6_117199117	T>C	t	tggtg	7	cagtggtgagactcgcccgcagg	AGG	Pathogenic	222546|RFX6	587776514	NM_173560.3:c.380+2T>C	C2748662
Y-BE3	4	8	chr6	137147609	chr6_137147609	T>C	t	tagga	4	aggtaggagggaaatctttctgg	TGG	Likely pathogenic	5191|PEX7	1057517059	NM_000288.3:c.339+2T>C	C1859133
Y-BE3	4	8	chr6	144507937	chr6_144507937	T>C	t	tggtg	4	tgctggtggccgacgtgaagcgg	CGG	Pathogenic	8676|STX11	431905512	NM_003764.3:c.173T>C	C1863728
Y-BE3	4	8	chr6	10874245	chr6_10874245	A>G	t	ttgtt	8	tcattgttgtaggtaaagaaggg	GGG	Likely pathogenic	9247|GCM2	533942394	NM_004752.3:c.1504A>G	CN517202
Y-BE3	4	8	chr6	31842500	chr6_31842500	A>G	t	atatt	5	accatattccagggtacccctgg	TGG	Pathogenic	80736|SLC44A4	1135402753	NM_001178044.1:c.343-203A>G	CN381220
Y-BE3	4	8	chr6	41127611	chr6_41127611	A>G	t	gtgat	8	ccggtgatccagggggtctatgg	TGG	Pathogenic	54209|TREM2	28939079	NM_018965.3:c.401A>G	C1857316
Y-BE3	4	8	chr6	49426881	chr6_49426881	A>G	t	gtata	7	aaggtatacatggtaggatatgg	TGG	Pathogenic	4594|MUT	864309735	NM_000255.3:c.299A>G	C1855114
Y-BE3	4	8	chr6	51935807	chr6_51935807	A>G	t	tgtag	4	cgatgtagtcgccttccacatgg	TGG	Pathogenic	5314|PKHD1	369925690	NM_138694.3:c.664A>G	C0085548
Y-BE3	4	8	chr6	51935809	chr6_51935809	A>G	t	tgtag	6	cgatgtagtcgccttccacatgg	TGG	Likely pathogenic	5314|PKHD1	#N/A	NM_138694.3:c.662A>G	C0085548
Y-BE3	4	8	chr6	83891505	chr6_83891505	A>G	t	atgat	8	taaatgattgagtttgcccttgg	TGG	Pathogenic	5238|PGM3	587777562	NM_001199917.1:c.821A>G	C4014371
Y-BE3	4	8	chr6	117199117	chr6_117199117	T>C	t	ggtga	6	agtggtgagactcgcccgcaggg	GGG	Pathogenic	222546|RFX6	587776514	NM_173560.3:c.380+2T>C	C2748662
Y-BE3	4	8	chr6	6248615	chr6_6248615	T>C	a	ccatc	18	ccatttgtgctctgtccatcaca	CCA	Pathogenic	2162|F13A1	267606788	NM_000129.3:c.728T>C	C2750514
Y-BE3	4	8	chr6	42672195	chr6_42672195	T>C	a	cccac	19	ccctgcagccacgcacccacagg	CCC	Pathogenic	5961|PRPH2	61755817	NM_000322.4:c.736T>C	C0035334 CN517202
Y-BE3	4	8	chr6	83898474	chr6_83898474	T>C	a	ccaac	18	cctcccaggatggtgccaacatt	CCT	Pathogenic	5238|PGM3	267608260	NM_001199917.1:c.332T>C	CN204280 C4014371
Y-BE3	4	8	chr6	137527386	chr6_137527386	T>C	a	atatt	16	ccaacatgatcagaaatattaca	CCA	Pathogenic,risk factor	3459|IFNGR1	104893973	NM_000416.2:c.260T>C	C0694566 C1834752
Y-BE3	4	8	chr6	165829768	chr6_165829768	T>C	a	aatct	17	cctttctcaattgaaaatctgca	CCT	Pathogenic	10846|PDE10A	875989840	NM_001130690.2:c.1000T>C	C4310791
Y-BE3	4	8	chr6	33400460	chr6_33400460	A>G	a	cccca	20	ccatccccatttcccccccagca	CCA	Pathogenic	8831|SYNGAP1	797045012	NM_006772.2:c.388-2A>G	C2675473
Y-BE3	4	8	chr6	146480568	chr6_146480568	A>G	a	tctac	19	cccattctgacaaaatctacagc	CCC	Pathogenic	2911|GRM1	#N/A	#N/A	CN492437
Y-BE3	4	8	chr6	42672195	chr6_42672195	T>C	a	ccaca	18	cctgcagccacgcacccacaggt	CCT	Pathogenic	5961|PRPH2	61755817	NM_000322.4:c.736T>C	C0035334 CN517202
Y-BE3	4	8	chr6	146480568	chr6_146480568	A>G	a	ctaca	18	ccattctgacaaaatctacagca	CCA	Pathogenic	2911|GRM1	#N/A	#N/A	CN492437
FE-BE3	5	7	chr6	117199117	chr6_117199117	T>C	t	ggt	7	cagtggtgagactcgcccgcagg	AGG	Pathogenic	222546|RFX6	587776514	NM_173560.3:c.380+2T>C	C2748662
FE-BE3	5	7	chr6	157528681	chr6_157528681	T>C	t	tat	7	cttttatcgaaccttgcccaagg	AGG	Likely pathogenic	57492|ARID1B	1057521854	NM_001346813.1:c.6526T>C	CN517202
FE-BE3	5	7	chr6	27840012	chr6_27840012	A>G	t	ttg	6	gctcttgcgagccgccttggtgg	TGG	Likely pathogenic	8354|HIST1H3I	1057519905	NM_003533.2:c.82A>G	C0677865 C1168401
FE-BE3	5	7	chr6	31842500	chr6_31842500	A>G	t	tat	5	accatattccagggtacccctgg	TGG	Pathogenic	80736|SLC44A4	1135402753	NM_001178044.1:c.343-203A>G	CN381220
FE-BE3	5	7	chr6	41127611	chr6_41127611	A>G	t	gat	7	cggtgatccagggggtctatggg	GGG	Pathogenic	54209|TREM2	28939079	NM_018965.3:c.401A>G	C1857316
FE-BE3	5	7	chr6	49426881	chr6_49426881	A>G	t	tat	7	aaggtatacatggtaggatatgg	TGG	Pathogenic	4594|MUT	864309735	NM_000255.3:c.299A>G	C1855114
FE-BE3	5	7	chr6	51935809	chr6_51935809	A>G	t	gta	6	cgatgtagtcgccttccacatgg	TGG	Likely pathogenic	5314|PKHD1	#N/A	NM_138694.3:c.662A>G	C0085548
FE-BE3	5	7	chr6	112382377	chr6_112382377	T>C	t	tgt	5	aatctgtgccaagcaaccagggg	GGG	Pathogenic	8838|WISP3	121908902	NR_125353.1:n.422T>C	C0432215
FE-BE3	5	7	chr6	117199117	chr6_117199117	T>C	t	gtg	6	agtggtgagactcgcccgcaggg	GGG	Pathogenic	222546|RFX6	587776514	NM_173560.3:c.380+2T>C	C2748662
FE-BE3	5	7	chr6	51824826	chr6_51824826	A>G	t	tgg	5	gccctggaaaacagagagctggg	GGG	Likely pathogenic	5314|PKHD1	1057516407	NM_138694.3:c.5752-2A>G	C0085548
FE-BE3	5	7	chr6	6248615	chr6_6248615	T>C	a	cat	18	ccatttgtgctctgtccatcaca	CCA	Pathogenic	2162|F13A1	267606788	NM_000129.3:c.728T>C	C2750514
FE-BE3	5	7	chr6	31827656	chr6_31827656	T>C	a	ata	19	ccactggggcctggccatagctg	CCA	Pathogenic	4758|NEU1	193922915	NM_000434.3:c.1088T>C	C0268226
FE-BE3	5	7	chr6	31828296	chr6_31828296	T>C	a	cca	19	ccccacttccgtagcgccaggag	CCC	Pathogenic	4758|NEU1	104893978	NM_000434.3:c.718T>C	C0268226
FE-BE3	5	7	chr6	42672195	chr6_42672195	T>C	a	cca	19	ccctgcagccacgcacccacagg	CCC	Pathogenic	5961|PRPH2	61755817	NM_000322.4:c.736T>C	C0035334 CN517202
FE-BE3	5	7	chr6	42936115	chr6_42936115	T>C	a	cca	19	ccatcacggtcccggcccagaag	CCA	Pathogenic	5190|PEX6	387906809	NR_133009.1:n.1694T>C	C3553937
FE-BE3	5	7	chr6	43010838	chr6_43010838	T>C	a	aca	19	ccaccacggcccgccaacagcgc	CCA	Likely pathogenic	9820|CUL7	1064793092	NM_014780.4:c.3436T>C	CN517202
FE-BE3	5	7	chr6	83898474	chr6_83898474	T>C	a	caa	18	cctcccaggatggtgccaacatt	CCT	Pathogenic	5238|PGM3	267608260	NM_001199917.1:c.332T>C	CN204280 C4014371
FE-BE3	5	7	chr6	165829768	chr6_165829768	T>C	a	atc	17	cctttctcaattgaaaatctgca	CCT	Pathogenic	10846|PDE10A	875989840	NM_001130690.2:c.1000T>C	C4310791
FE-BE3	5	7	chr6	7542149	chr6_7542149	A>G	a	cat	18	cccgattgcccgccgacatgagc	CCC	Pathogenic	1832|DSP	1131691557	NM_004415.3:c.1A>G	CN517202
FE-BE3	5	7	chr6	129723467	chr6_129723467	A>G	a	tca	19	ccctcttctctacatatcagtat	CCC	Likely pathogenic	3908|LAMA2	786204779	NM_000426.3:c.5563-2A>G	C1263858
FE-BE3	5	7	chr6	146480568	chr6_146480568	A>G	a	cta	19	cccattctgacaaaatctacagc	CCC	Pathogenic	2911|GRM1	#N/A	#N/A	CN492437
FE-BE3	5	7	chr6	42672195	chr6_42672195	T>C	a	cac	18	cctgcagccacgcacccacaggt	CCT	Pathogenic	5961|PRPH2	61755817	NM_000322.4:c.736T>C	C0035334 CN517202
FE-BE3	5	7	chr6	44270896	chr6_44270896	T>C	a	cac	18	ccactgataccacccgcacaggg	CCA	Likely pathogenic	57505|AARS2	775065697	NM_020745.3:c.2162T>C	CN517202
FE-BE3	5	7	chr6	146480568	chr6_146480568	A>G	a	tac	18	ccattctgacaaaatctacagca	CCA	Pathogenic	2911|GRM1	#N/A	#N/A	CN492437
YEE-BE3	5	6	chr6	117199117	chr6_117199117	T>C	t	gt	6	agtggtgagactcgcccgcaggg	GGG	Pathogenic	222546|RFX6	587776514	NM_173560.3:c.380+2T>C	C2748662
YEE-BE3	5	6	chr6	157528681	chr6_157528681	T>C	t	at	6	ttttatcgaaccttgcccaaggg	GGG	Likely pathogenic	57492|ARID1B	1057521854	NM_001346813.1:c.6526T>C	CN517202
YEE-BE3	5	6	chr6	27840012	chr6_27840012	A>G	t	tt	6	gctcttgcgagccgccttggtgg	TGG	Likely pathogenic	8354|HIST1H3I	1057519905	NM_003533.2:c.82A>G	C0677865 C1168401
YEE-BE3	5	6	chr6	31842500	chr6_31842500	A>G	t	ta	5	accatattccagggtacccctgg	TGG	Pathogenic	80736|SLC44A4	1135402753	NM_001178044.1:c.343-203A>G	CN381220
YEE-BE3	5	6	chr6	49426851	chr6_49426851	A>G	t	ta	5	agcatactggcggatggtccagg	AGG	Pathogenic	4594|MUT	796052005	NM_000255.3:c.329A>G	CN517202
YEE-BE3	5	6	chr6	51935809	chr6_51935809	A>G	t	gt	6	cgatgtagtcgccttccacatgg	TGG	Likely pathogenic	5314|PKHD1	#N/A	NM_138694.3:c.662A>G	C0085548
YEE-BE3	5	6	chr6	74351533	chr6_74351533	A>G	t	tt	6	cattttcccccctattttgctgg	TGG	Pathogenic/Likely pathogenic	26503|SLC17A5	80338795	NM_012434.4:c.406A>G	C1096903 CN517202
YEE-BE3	5	6	chr6	112382377	chr6_112382377	T>C	t	tg	5	aatctgtgccaagcaaccagggg	GGG	Pathogenic	8838|WISP3	121908902	NR_125353.1:n.422T>C	C0432215
YEE-BE3	5	6	chr6	51824826	chr6_51824826	A>G	t	tg	5	gccctggaaaacagagagctggg	GGG	Likely pathogenic	5314|PKHD1	1057516407	NM_138694.3:c.5752-2A>G	C0085548
YEE-BE3	5	6	chr6	6248615	chr6_6248615	T>C	a	at	18	ccatttgtgctctgtccatcaca	CCA	Pathogenic	2162|F13A1	267606788	NM_000129.3:c.728T>C	C2750514
YEE-BE3	5	6	chr6	31827656	chr6_31827656	T>C	a	ta	19	ccactggggcctggccatagctg	CCA	Pathogenic	4758|NEU1	193922915	NM_000434.3:c.1088T>C	C0268226
YEE-BE3	5	6	chr6	31828296	chr6_31828296	T>C	a	ca	19	ccccacttccgtagcgccaggag	CCC	Pathogenic	4758|NEU1	104893978	NM_000434.3:c.718T>C	C0268226
YEE-BE3	5	6	chr6	42672195	chr6_42672195	T>C	a	ca	19	ccctgcagccacgcacccacagg	CCC	Pathogenic	5961|PRPH2	61755817	NM_000322.4:c.736T>C	C0035334 CN517202
YEE-BE3	5	6	chr6	42936115	chr6_42936115	T>C	a	ca	19	ccatcacggtcccggcccagaag	CCA	Pathogenic	5190|PEX6	387906809	NR_133009.1:n.1694T>C	C3553937
YEE-BE3	5	6	chr6	43010838	chr6_43010838	T>C	a	ca	19	ccaccacggcccgccaacagcgc	CCA	Likely pathogenic	9820|CUL7	1064793092	NM_014780.4:c.3436T>C	CN517202
YEE-BE3	5	6	chr6	44270896	chr6_44270896	T>C	a	ca	19	cccactgataccacccgcacagg	CCC	Likely pathogenic	57505|AARS2	775065697	NM_020745.3:c.2162T>C	CN517202
YEE-BE3	5	6	chr6	83898474	chr6_83898474	T>C	a	aa	18	cctcccaggatggtgccaacatt	CCT	Pathogenic	5238|PGM3	267608260	NM_001199917.1:c.332T>C	CN204280 C4014371
YEE-BE3	5	6	chr6	167344549	chr6_167344549	T>C	a	ca	19	cctggcttggtggaaggcactgg	CCT	Pathogenic	8635|RNASET2	121918137	NM_003730.4:c.550T>C	C2751843
YEE-BE3	5	6	chr6	7542149	chr6_7542149	A>G	a	at	18	cccgattgcccgccgacatgagc	CCC	Pathogenic	1832|DSP	1131691557	NM_004415.3:c.1A>G	CN517202
YEE-BE3	5	6	chr6	129723467	chr6_129723467	A>G	a	ca	19	ccctcttctctacatatcagtat	CCC	Likely pathogenic	3908|LAMA2	786204779	NM_000426.3:c.5563-2A>G	C1263858
YEE-BE3	5	6	chr6	146480568	chr6_146480568	A>G	a	ta	19	cccattctgacaaaatctacagc	CCC	Pathogenic	2911|GRM1	#N/A	#N/A	CN492437
YEE-BE3	5	6	chr6	42672195	chr6_42672195	T>C	a	ac	18	cctgcagccacgcacccacaggt	CCT	Pathogenic	5961|PRPH2	61755817	NM_000322.4:c.736T>C	C0035334 CN517202
YEE-BE3	5	6	chr6	44270896	chr6_44270896	T>C	a	ac	18	ccactgataccacccgcacaggg	CCA	Likely pathogenic	57505|AARS2	775065697	NM_020745.3:c.2162T>C	CN517202
YEE-BE3	5	6	chr6	146480568	chr6_146480568	A>G	a	ac	18	ccattctgacaaaatctacagca	CCA	Pathogenic	2911|GRM1	#N/A	#N/A	CN492437
A-BE3	4	9	chr7	107344815	chr7_107344815	T>C	t	tatttt	7	gtgtattttgcatcacttcaagg	AGG	Pathogenic	5172|SLC26A4	#N/A	NM_000441.1:c.2074T>C	C1863752
A-BE3	4	9	chr7	107542204	chr7_107542204	T>C	t	gttata	8	acagttataggttctggtcctgg	TGG	Pathogenic	1738|DLD	397514651	NM_001289750.1:c.-30-1719T>C	CN043137
A-BE3	4	9	chr7	117171155	chr7_117171155	T>C	t	tagttt	9	gtttagtttgatttataagaagg	AGG	Likely pathogenic	1080|CFTR	397508727	NM_000492.3:c.476T>C	C0403814 C0010674
A-BE3	4	9	chr7	117232713	chr7_117232713	T>C	t	ggtagg	6	aaaggtaggtatacatcgcttgg	TGG	Likely pathogenic	1080|CFTR	1057516216	NM_000492.3:c.2490+2T>C	C0010674
A-BE3	4	9	chr7	143029848	chr7_143029848	T>C	t	tgtttg	7	ctttgtttgacaacaatacatgg	TGG	Pathogenic	1180|CLCN1	774843953	NR_046453.1:n.1341+252T>C	C0027127
A-BE3	4	9	chr7	103276817	chr7_103276817	A>G	t	atggta	8	gttatggtaagaggagagcctgg	TGG	Pathogenic	5649|RELN	768119894	NM_005045.3:c.2168A>G	C4225327
A-BE3	4	9	chr7	150645954	chr7_150645954	A>G	t	ggttga	6	gcaggttgaaggtgatctccagg	AGG	Pathogenic	3757|KCNH2	121912513	NM_172056.2:c.*484+549A>G	CN517202
A-BE3	4	9	chr7	150648691	chr7_150648691	A>G	t	tgtagg	6	tgttgtagggtttgcctatctgg	TGG	Likely pathogenic	3757|KCNH2	199472934	NM_172057.2:c.770A>G	C1141890 C0023976 CN517202
A-BE3	4	9	chr7	150649592	chr7_150649592	A>G	t	agtagt	6	tgaagtagtggacggcgatgcgg	CGG	Likely pathogenic	3757|KCNH2	199472911	NM_172057.2:c.458A>G	C1141890 CN517202
A-BE3	4	9	chr7	107542204	chr7_107542204	T>C	t	ataggt	5	gttataggttctggtcctggagg	AGG	Pathogenic	1738|DLD	397514651	NM_001289750.1:c.-30-1719T>C	CN043137
A-BE3	4	9	chr7	117232713	chr7_117232713	T>C	t	gtaggt	5	aaggtaggtatacatcgcttggg	GGG	Likely pathogenic	1080|CFTR	1057516216	NM_000492.3:c.2490+2T>C	C0010674
A-BE3	4	9	chr7	117232713	chr7_117232713	T>C	t	taggta	4	aggtaggtatacatcgcttgggg	GGG	Likely pathogenic	1080|CFTR	1057516216	NM_000492.3:c.2490+2T>C	C0010674
A-BE3	4	9	chr7	143029848	chr7_143029848	T>C	t	gtttga	6	tttgtttgacaacaatacatggg	GGG	Pathogenic	1180|CLCN1	774843953	NR_046453.1:n.1341+252T>C	C0027127
A-BE3	4	9	chr7	5568799	chr7_5568799	T>C	a	catctt	16	ccactcacctgggtcatcttctc	CCA	Pathogenic	60|ACTB	587779773	NM_001101.4:c.356T>C	C1855722
A-BE3	4	9	chr7	44189433	chr7_44189433	T>C	a	accatt	18	ccaccgtgtcattcaccattgcc	CCA	Likely pathogenic	2645|GCK	193922311	NM_033507.1:c.608T>C	C1841962
A-BE3	4	9	chr7	44192986	chr7_44192986	T>C	a	ccatct	17	cctcaggccgcggtccatctcct	CCT	Likely pathogenic	2645|GCK	1057524906	NM_033507.1:c.125T>C	CN240909
A-BE3	4	9	chr7	140453136	chr7_140453136	T>C	a	atttca	20	cccactccatcgagatttcactg	CCC	Likely pathogenic	673|BRAF	113488022	NM_004333.4:c.1799T>C	C0025202
A-BE3	4	9	chr7	140481405	chr7_140481405	T>C	a	tccaaa	19	cccttgtagactgttccaaatga	CCC	Pathogenic	673|BRAF	397507473	NM_004333.4:c.1403T>C	C1275081 CN517202
A-BE3	4	9	chr7	150644414	chr7_150644414	T>C	a	cctcac	19	ccccacctgcactccctcacctg	CCC	Pathogenic	3757|KCNH2	1057518169	NM_000238.3:c.3152+2T>C	CN517202
A-BE3	4	9	chr7	152373163	chr7_152373163	T>C	a	tacaca	20	cctatggaaggcactacacatcg	CCT	Pathogenic	7516|XRCC2	1064793295	NM_005431.1:c.2T>C	CN517202
A-BE3	4	9	chr7	55249020	chr7_55249020	A>G	a	ccccac	19	ccagcgtggacaacccccacgtg	CCA	Likely pathogenic	EGFR,EGFR-AS1	121913432	NR_047551.1:n.1244T>C	C0007131
A-BE3	4	9	chr7	73466252	chr7_73466252	A>G	a	ttttca	20	cctctgtggctgtgttttcaggc	CCT	Pathogenic	2006|ELN	727504434	NM_000501.3:c.890-2A>G	C0003499
A-BE3	4	9	chr7	117229521	chr7_117229521	A>G	a	atataa	17	cctatgtacttgagatataagta	CCT	Pathogenic	1080|CFTR	397508266	NM_000492.3:c.1680-886A>G	C0010674
A-BE3	4	9	chr7	117243666	chr7_117243666	A>G	a	tattat	16	ccagcaccagttcgtattatgtg	CCA	Pathogenic	1080|CFTR	121909008	NM_000492.3:c.2738A>G	C0010674
A-BE3	4	9	chr7	140453136	chr7_140453136	T>C	a	tttcac	19	ccactccatcgagatttcactgt	CCA	Likely pathogenic	673|BRAF	113488022	NM_004333.4:c.1799T>C	C0025202
A-BE3	4	9	chr7	140481405	chr7_140481405	T>C	a	ccaaat	18	ccttgtagactgttccaaatgat	CCT	Pathogenic	673|BRAF	397507473	NM_004333.4:c.1403T>C	C1275081 CN517202
A-BE3	4	9	chr7	150644414	chr7_150644414	T>C	a	ctcacc	18	cccacctgcactccctcacctgt	CCC	Pathogenic	3757|KCNH2	1057518169	NM_000238.3:c.3152+2T>C	CN517202
A-BE3	4	9	chr7	150644414	chr7_150644414	T>C	a	tcacct	17	ccacctgcactccctcacctgtt	CCA	Pathogenic	3757|KCNH2	1057518169	NM_000238.3:c.3152+2T>C	CN517202
A-BE3	4	9	chr7	150648530	chr7_150648530	T>C	a	cactca	16	cccgcccctgggcacactcacag	CCC	Pathogenic	3757|KCNH2	794728380	NM_172057.2:c.925+6T>C	C0023976 CN517202
A-BE3	4	9	chr7	150648530	chr7_150648530	T>C	a	actcac	15	ccgcccctgggcacactcacagc	CCG	Pathogenic	3757|KCNH2	794728380	NM_172057.2:c.925+6T>C	C0023976 CN517202
Y-BE3	4	8	chr7	73442519	chr7_73442519	T>C	t	gatgg	6	cgagatggcgggtctgacggcgg	CGG	Pathogenic	2006|ELN	863223518	NM_001278917.1:c.2T>C	CN517202
Y-BE3	4	8	chr7	107344815	chr7_107344815	T>C	t	tattt	7	gtgtattttgcatcacttcaagg	AGG	Pathogenic	5172|SLC26A4	#N/A	NM_000441.1:c.2074T>C	C1863752
Y-BE3	4	8	chr7	107542204	chr7_107542204	T>C	t	gttat	8	acagttataggttctggtcctgg	TGG	Pathogenic	1738|DLD	397514651	NM_001289750.1:c.-30-1719T>C	CN043137
Y-BE3	4	8	chr7	117232713	chr7_117232713	T>C	t	ggtag	6	aaaggtaggtatacatcgcttgg	TGG	Likely pathogenic	1080|CFTR	1057516216	NM_000492.3:c.2490+2T>C	C0010674
Y-BE3	4	8	chr7	143029848	chr7_143029848	T>C	t	tgttt	7	ctttgtttgacaacaatacatgg	TGG	Pathogenic	1180|CLCN1	774843953	NR_046453.1:n.1341+252T>C	C0027127
Y-BE3	4	8	chr7	5569255	chr7_5569255	A>G	t	gttgt	6	gccgttgtcgacgacgagcgcgg	CGG	Pathogenic	60|ACTB	281875331	NM_001101.4:c.34A>G	C1855722 CN517202
Y-BE3	4	8	chr7	103276817	chr7_103276817	A>G	t	atggt	8	gttatggtaagaggagagcctgg	TGG	Pathogenic	5649|RELN	768119894	NM_005045.3:c.2168A>G	C4225327
Y-BE3	4	8	chr7	140501287	chr7_140501287	A>G	t	tttga	6	atgtttgacagcggaaaccctgg	TGG	Likely pathogenic	673|BRAF	397516904	NM_004333.4:c.785A>G	CN166718 CN517202
Y-BE3	4	8	chr7	150645954	chr7_150645954	A>G	t	ggttg	6	gcaggttgaaggtgatctccagg	AGG	Pathogenic	3757|KCNH2	121912513	NM_172056.2:c.*484+549A>G	CN517202
Y-BE3	4	8	chr7	150648691	chr7_150648691	A>G	t	tgtag	6	tgttgtagggtttgcctatctgg	TGG	Likely pathogenic	3757|KCNH2	199472934	NM_172057.2:c.770A>G	C1141890 C0023976 CN517202
Y-BE3	4	8	chr7	150648770	chr7_150648770	A>G	t	gatgg	6	gccgatggcgtaccagatgcagg	AGG	Pathogenic	3757|KCNH2	199472928	NM_172057.2:c.691A>G	C1141890 CN517202
Y-BE3	4	8	chr7	150649592	chr7_150649592	A>G	t	agtag	6	tgaagtagtggacggcgatgcgg	CGG	Likely pathogenic	3757|KCNH2	199472911	NM_172057.2:c.458A>G	C1141890 CN517202
Y-BE3	4	8	chr7	107542204	chr7_107542204	T>C	t	atagg	5	gttataggttctggtcctggagg	AGG	Pathogenic	1738|DLD	397514651	NM_001289750.1:c.-30-1719T>C	CN043137
Y-BE3	4	8	chr7	117232713	chr7_117232713	T>C	t	gtagg	5	aaggtaggtatacatcgcttggg	GGG	Likely pathogenic	1080|CFTR	1057516216	NM_000492.3:c.2490+2T>C	C0010674
Y-BE3	4	8	chr7	117232713	chr7_117232713	T>C	t	taggt	4	aggtaggtatacatcgcttgggg	GGG	Likely pathogenic	1080|CFTR	1057516216	NM_000492.3:c.2490+2T>C	C0010674
Y-BE3	4	8	chr7	143029848	chr7_143029848	T>C	t	gtttg	6	tttgtttgacaacaatacatggg	GGG	Pathogenic	1180|CLCN1	774843953	NR_046453.1:n.1341+252T>C	C0027127
Y-BE3	4	8	chr7	5568799	chr7_5568799	T>C	a	atctt	16	ccactcacctgggtcatcttctc	CCA	Pathogenic	60|ACTB	587779773	NM_001101.4:c.356T>C	C1855722
Y-BE3	4	8	chr7	44189433	chr7_44189433	T>C	a	ccatt	18	ccaccgtgtcattcaccattgcc	CCA	Likely pathogenic	2645|GCK	193922311	NM_033507.1:c.608T>C	C1841962
Y-BE3	4	8	chr7	44192986	chr7_44192986	T>C	a	catct	17	cctcaggccgcggtccatctcct	CCT	Likely pathogenic	2645|GCK	1057524906	NM_033507.1:c.125T>C	CN240909
Y-BE3	4	8	chr7	140453136	chr7_140453136	T>C	a	tttca	20	cccactccatcgagatttcactg	CCC	Likely pathogenic	673|BRAF	113488022	NM_004333.4:c.1799T>C	C0025202
Y-BE3	4	8	chr7	140481405	chr7_140481405	T>C	a	ccaaa	19	cccttgtagactgttccaaatga	CCC	Pathogenic	673|BRAF	397507473	NM_004333.4:c.1403T>C	C1275081 CN517202
Y-BE3	4	8	chr7	150644414	chr7_150644414	T>C	a	ctcac	19	ccccacctgcactccctcacctg	CCC	Pathogenic	3757|KCNH2	1057518169	NM_000238.3:c.3152+2T>C	CN517202
Y-BE3	4	8	chr7	150648530	chr7_150648530	T>C	a	cacac	19	ccgcccgcccctgggcacactca	CCG	Pathogenic	3757|KCNH2	794728380	NM_172057.2:c.925+6T>C	C0023976 CN517202
Y-BE3	4	8	chr7	152373163	chr7_152373163	T>C	a	acaca	20	cctatggaaggcactacacatcg	CCT	Pathogenic	7516|XRCC2	1064793295	NM_005431.1:c.2T>C	CN517202
Y-BE3	4	8	chr7	55249020	chr7_55249020	A>G	a	cccac	19	ccagcgtggacaacccccacgtg	CCA	Likely pathogenic	EGFR,EGFR-AS1	121913432	NR_047551.1:n.1244T>C	C0007131
Y-BE3	4	8	chr7	73466252	chr7_73466252	A>G	a	tttca	20	cctctgtggctgtgttttcaggc	CCT	Pathogenic	2006|ELN	727504434	NM_000501.3:c.890-2A>G	C0003499
Y-BE3	4	8	chr7	117229521	chr7_117229521	A>G	a	tataa	17	cctatgtacttgagatataagta	CCT	Pathogenic	1080|CFTR	397508266	NM_000492.3:c.1680-886A>G	C0010674
Y-BE3	4	8	chr7	117243666	chr7_117243666	A>G	a	attat	16	ccagcaccagttcgtattatgtg	CCA	Pathogenic	1080|CFTR	121909008	NM_000492.3:c.2738A>G	C0010674
Y-BE3	4	8	chr7	140453136	chr7_140453136	T>C	a	ttcac	19	ccactccatcgagatttcactgt	CCA	Likely pathogenic	673|BRAF	113488022	NM_004333.4:c.1799T>C	C0025202
Y-BE3	4	8	chr7	140481405	chr7_140481405	T>C	a	caaat	18	ccttgtagactgttccaaatgat	CCT	Pathogenic	673|BRAF	397507473	NM_004333.4:c.1403T>C	C1275081 CN517202
Y-BE3	4	8	chr7	150644414	chr7_150644414	T>C	a	tcacc	18	cccacctgcactccctcacctgt	CCC	Pathogenic	3757|KCNH2	1057518169	NM_000238.3:c.3152+2T>C	CN517202
Y-BE3	4	8	chr7	150644414	chr7_150644414	T>C	a	cacct	17	ccacctgcactccctcacctgtt	CCA	Pathogenic	3757|KCNH2	1057518169	NM_000238.3:c.3152+2T>C	CN517202
Y-BE3	4	8	chr7	150648530	chr7_150648530	T>C	a	actca	16	cccgcccctgggcacactcacag	CCC	Pathogenic	3757|KCNH2	794728380	NM_172057.2:c.925+6T>C	C0023976 CN517202
Y-BE3	4	8	chr7	117120149	chr7_117120149	A>G	a	accat	19	cccagcgcccgagagaccatgca	CCC	Pathogenic	1080|CFTR	397508328	NM_000492.3:c.1A>G	C0010674
FE-BE3	5	7	chr7	73442519	chr7_73442519	T>C	t	atg	6	cgagatggcgggtctgacggcgg	CGG	Pathogenic	2006|ELN	863223518	NM_001278917.1:c.2T>C	CN517202
FE-BE3	5	7	chr7	73466171	chr7_73466171	T>C	t	taa	5	caggtaacatctgtcccagcagg	AGG	Pathogenic	2006|ELN	727504419	NM_000501.3:c.889+2T>C	C0003499
FE-BE3	5	7	chr7	107344815	chr7_107344815	T>C	t	att	7	gtgtattttgcatcacttcaagg	AGG	Pathogenic	5172|SLC26A4	#N/A	NM_000441.1:c.2074T>C	C1863752
FE-BE3	5	7	chr7	107542204	chr7_107542204	T>C	t	tag	5	gttataggttctggtcctggagg	AGG	Pathogenic	1738|DLD	397514651	NM_001289750.1:c.-30-1719T>C	CN043137
FE-BE3	5	7	chr7	114299672	chr7_114299672	T>C	t	tta	6	aaatttacagctggtttacacgg	CGG	Pathogenic	93986|FOXP2	879253772	NR_033766.1:n.1976T>C	C0750927
FE-BE3	5	7	chr7	117120150	chr7_117120150	T>C	t	atg	6	gaccatgcagaggtcgcctctgg	TGG	Likely pathogenic	1080|CFTR	397508476	NM_000492.3:c.2T>C	C0010674
FE-BE3	5	7	chr7	117232713	chr7_117232713	T>C	t	gta	6	aaaggtaggtatacatcgcttgg	TGG	Likely pathogenic	1080|CFTR	1057516216	NM_000492.3:c.2490+2T>C	C0010674
FE-BE3	5	7	chr7	117282631	chr7_117282631	T>C	t	ttt	6	agcctttggagtgataccacagg	AGG	Pathogenic	1080|CFTR	121909028	NM_000492.3:c.3857T>C	C0010674
FE-BE3	5	7	chr7	143027868	chr7_143027868	T>C	t	gtg	6	aggagtgctatttagcatcgagg	AGG	Pathogenic	1180|CLCN1	80356689	NR_046453.1:n.947T>C	C0027127
FE-BE3	5	7	chr7	143029848	chr7_143029848	T>C	t	gtt	7	ctttgtttgacaacaatacatgg	TGG	Pathogenic	1180|CLCN1	774843953	NR_046453.1:n.1341+252T>C	C0027127
FE-BE3	5	7	chr7	5569255	chr7_5569255	A>G	t	ttg	6	gccgttgtcgacgacgagcgcgg	CGG	Pathogenic	60|ACTB	281875331	NM_001101.4:c.34A>G	C1855722 CN517202
FE-BE3	5	7	chr7	6013175	chr7_6013175	A>G	t	tga	5	cacctgagtgtgagacacaatgg	TGG	Likely pathogenic	5395|PMS2	886039709	NM_000535.6:c.2446-2A>G	CN517202
FE-BE3	5	7	chr7	44189397	chr7_44189397	A>G	t	tag	5	gtagtagcaggagatcatcgtgg	TGG	Pathogenic	2645|GCK	104894015	NM_000162.3:c.641A>G	C1865290
FE-BE3	5	7	chr7	65432785	chr7_65432785	A>G	t	ata	6	tcttataccagttctcaaactgg	TGG	Likely pathogenic	2990|GUSB	786205674	NR_120531.1:n.1632A>G	C0455988
FE-BE3	5	7	chr7	66460364	chr7_66460364	A>G	t	att	6	ccacattggttaggcggatctgg	TGG	Likely pathogenic	51119|SBDS	766277488	NM_016038.3:c.41A>G	CN517202
FE-BE3	5	7	chr7	140501287	chr7_140501287	A>G	t	ttg	6	atgtttgacagcggaaaccctgg	TGG	Likely pathogenic	673|BRAF	397516904	NM_004333.4:c.785A>G	CN166718 CN517202
FE-BE3	5	7	chr7	150645954	chr7_150645954	A>G	t	gtt	6	gcaggttgaaggtgatctccagg	AGG	Pathogenic	3757|KCNH2	121912513	NM_172056.2:c.*484+549A>G	CN517202
FE-BE3	5	7	chr7	150648595	chr7_150648595	A>G	t	ttg	5	gacgttgccgaagcccacactgg	TGG	Pathogenic	3757|KCNH2	199472957	NM_172057.2:c.866A>G	C1141890 CN517202
FE-BE3	5	7	chr7	150648596	chr7_150648596	A>G	t	ttg	6	gacgttgccgaagcccacactgg	TGG	Pathogenic	3757|KCNH2	199472956	NM_172057.2:c.865A>G	C1141890 CN517202
FE-BE3	5	7	chr7	150648691	chr7_150648691	A>G	t	gta	6	tgttgtagggtttgcctatctgg	TGG	Likely pathogenic	3757|KCNH2	199472934	NM_172057.2:c.770A>G	C1141890 C0023976 CN517202
FE-BE3	5	7	chr7	150648770	chr7_150648770	A>G	t	atg	6	gccgatggcgtaccagatgcagg	AGG	Pathogenic	3757|KCNH2	199472928	NM_172057.2:c.691A>G	C1141890 CN517202
FE-BE3	5	7	chr7	150649592	chr7_150649592	A>G	t	gta	6	tgaagtagtggacggcgatgcgg	CGG	Likely pathogenic	3757|KCNH2	199472911	NM_172057.2:c.458A>G	C1141890 CN517202
FE-BE3	5	7	chr7	151188049	chr7_151188049	A>G	t	gta	6	gatcgtaggagtccacaaattgg	TGG	Likely pathogenic	6009|RHEB	1057519950	NM_005614.3:c.104A>G	C0153574 C1336078 CN182935 C0279680
FE-BE3	5	7	chr7	117232713	chr7_117232713	T>C	t	tag	5	aaggtaggtatacatcgcttggg	GGG	Likely pathogenic	1080|CFTR	1057516216	NM_000492.3:c.2490+2T>C	C0010674
FE-BE3	5	7	chr7	143029848	chr7_143029848	T>C	t	ttt	6	tttgtttgacaacaatacatggg	GGG	Pathogenic	1180|CLCN1	774843953	NR_046453.1:n.1341+252T>C	C0027127
FE-BE3	5	7	chr7	44189433	chr7_44189433	T>C	a	cat	18	ccaccgtgtcattcaccattgcc	CCA	Likely pathogenic	2645|GCK	193922311	NM_033507.1:c.608T>C	C1841962
FE-BE3	5	7	chr7	44192986	chr7_44192986	T>C	a	atc	17	cctcaggccgcggtccatctcct	CCT	Likely pathogenic	2645|GCK	1057524906	NM_033507.1:c.125T>C	CN240909
FE-BE3	5	7	chr7	140453136	chr7_140453136	T>C	a	tca	19	ccactccatcgagatttcactgt	CCA	Likely pathogenic	673|BRAF	113488022	NM_004333.4:c.1799T>C	C0025202
FE-BE3	5	7	chr7	140481405	chr7_140481405	T>C	a	caa	19	cccttgtagactgttccaaatga	CCC	Pathogenic	673|BRAF	397507473	NM_004333.4:c.1403T>C	C1275081 CN517202
FE-BE3	5	7	chr7	148508728	chr7_148508728	T>C	a	tat	18	ccttacctctccacagtattctg	CCT	Likely pathogenic	2146|EZH2	267601395	NM_001203247.1:c.1921T>C	C0024299 C0024305 C0151779
FE-BE3	5	7	chr7	150644414	chr7_150644414	T>C	a	tca	19	ccccacctgcactccctcacctg	CCC	Pathogenic	3757|KCNH2	1057518169	NM_000238.3:c.3152+2T>C	CN517202
FE-BE3	5	7	chr7	150648530	chr7_150648530	T>C	a	aca	19	ccgcccgcccctgggcacactca	CCG	Pathogenic	3757|KCNH2	794728380	NM_172057.2:c.925+6T>C	C0023976 CN517202
FE-BE3	5	7	chr7	31016054	chr7_31016054	A>G	a	caa	18	cctgcaggcgtctctccaagtcg	CCT	Pathogenic	2692|GHRHR	121918121	NM_000823.3:c.985A>G	C2748571
FE-BE3	5	7	chr7	50450316	chr7_50450316	A>G	a	cat	18	ccggcacatcaagctgcattccg	CCG	Pathogenic	10320|IKZF1	869312884	NM_001220771.2:c.421+5825A>G	C4225173
FE-BE3	5	7	chr7	55249020	chr7_55249020	A>G	a	cca	19	ccagcgtggacaacccccacgtg	CCA	Likely pathogenic	EGFR,EGFR-AS1	121913432	NR_047551.1:n.1244T>C	C0007131
FE-BE3	5	7	chr7	117120149	chr7_117120149	A>G	a	cca	19	cccagcgcccgagagaccatgca	CCC	Pathogenic	1080|CFTR	397508328	NM_000492.3:c.1A>G	C0010674
FE-BE3	5	7	chr7	117229521	chr7_117229521	A>G	a	ata	17	cctatgtacttgagatataagta	CCT	Pathogenic	1080|CFTR	397508266	NM_000492.3:c.1680-886A>G	C0010674
FE-BE3	5	7	chr7	142458433	chr7_142458433	A>G	a	caa	19	cctttgatgatgatgacaagatc	CCT	Pathogenic	5644|PRSS1	111033567	NM_002769.4:c.68A>G	C0238339
FE-BE3	5	7	chr7	140481405	chr7_140481405	T>C	a	aaa	18	ccttgtagactgttccaaatgat	CCT	Pathogenic	673|BRAF	397507473	NM_004333.4:c.1403T>C	C1275081 CN517202
FE-BE3	5	7	chr7	150644414	chr7_150644414	T>C	a	cac	18	cccacctgcactccctcacctgt	CCC	Pathogenic	3757|KCNH2	1057518169	NM_000238.3:c.3152+2T>C	CN517202
FE-BE3	5	7	chr7	150644414	chr7_150644414	T>C	a	acc	17	ccacctgcactccctcacctgtt	CCA	Pathogenic	3757|KCNH2	1057518169	NM_000238.3:c.3152+2T>C	CN517202
FE-BE3	5	7	chr7	117120149	chr7_117120149	A>G	a	cat	18	ccagcgcccgagagaccatgcag	CCA	Pathogenic	1080|CFTR	397508328	NM_000492.3:c.1A>G	C0010674
FE-BE3	5	7	chr7	142458430	chr7_142458430	A>G	a	aca	17	ccctttgatgatgatgacaagat	CCC	Pathogenic	5644|PRSS1	397507442	NM_002769.4:c.65A>G	C0238339
YEE-BE3	5	6	chr7	73442519	chr7_73442519	T>C	t	at	6	cgagatggcgggtctgacggcgg	CGG	Pathogenic	2006|ELN	863223518	NM_001278917.1:c.2T>C	CN517202
YEE-BE3	5	6	chr7	73466171	chr7_73466171	T>C	t	ta	5	caggtaacatctgtcccagcagg	AGG	Pathogenic	2006|ELN	727504419	NM_000501.3:c.889+2T>C	C0003499
YEE-BE3	5	6	chr7	107542204	chr7_107542204	T>C	t	ta	5	gttataggttctggtcctggagg	AGG	Pathogenic	1738|DLD	397514651	NM_001289750.1:c.-30-1719T>C	CN043137
YEE-BE3	5	6	chr7	114299672	chr7_114299672	T>C	t	tt	6	aaatttacagctggtttacacgg	CGG	Pathogenic	93986|FOXP2	879253772	NR_033766.1:n.1976T>C	C0750927
YEE-BE3	5	6	chr7	117120150	chr7_117120150	T>C	t	at	6	gaccatgcagaggtcgcctctgg	TGG	Likely pathogenic	1080|CFTR	397508476	NM_000492.3:c.2T>C	C0010674
YEE-BE3	5	6	chr7	117144401	chr7_117144401	T>C	t	at	6	atctatctgaaaaattggaaagg	AGG	Likely pathogenic	1080|CFTR	397508217	NM_000492.3:c.148T>C	C0010674
YEE-BE3	5	6	chr7	117232713	chr7_117232713	T>C	t	gt	6	aaaggtaggtatacatcgcttgg	TGG	Likely pathogenic	1080|CFTR	1057516216	NM_000492.3:c.2490+2T>C	C0010674
YEE-BE3	5	6	chr7	117282631	chr7_117282631	T>C	t	tt	6	agcctttggagtgataccacagg	AGG	Pathogenic	1080|CFTR	121909028	NM_000492.3:c.3857T>C	C0010674
YEE-BE3	5	6	chr7	143027868	chr7_143027868	T>C	t	gt	6	aggagtgctatttagcatcgagg	AGG	Pathogenic	1180|CLCN1	80356689	NR_046453.1:n.947T>C	C0027127
YEE-BE3	5	6	chr7	143029848	chr7_143029848	T>C	t	tt	6	tttgtttgacaacaatacatggg	GGG	Pathogenic	1180|CLCN1	774843953	NR_046453.1:n.1341+252T>C	C0027127
YEE-BE3	5	6	chr7	5569255	chr7_5569255	A>G	t	tt	6	gccgttgtcgacgacgagcgcgg	CGG	Pathogenic	60|ACTB	281875331	NM_001101.4:c.34A>G	C1855722 CN517202
YEE-BE3	5	6	chr7	6013175	chr7_6013175	A>G	t	tg	5	cacctgagtgtgagacacaatgg	TGG	Likely pathogenic	5395|PMS2	886039709	NM_000535.6:c.2446-2A>G	CN517202
YEE-BE3	5	6	chr7	44189397	chr7_44189397	A>G	t	ta	5	gtagtagcaggagatcatcgtgg	TGG	Pathogenic	2645|GCK	104894015	NM_000162.3:c.641A>G	C1865290
YEE-BE3	5	6	chr7	65432785	chr7_65432785	A>G	t	at	6	tcttataccagttctcaaactgg	TGG	Likely pathogenic	2990|GUSB	786205674	NR_120531.1:n.1632A>G	C0455988
YEE-BE3	5	6	chr7	66460364	chr7_66460364	A>G	t	at	6	ccacattggttaggcggatctgg	TGG	Likely pathogenic	51119|SBDS	766277488	NM_016038.3:c.41A>G	CN517202
YEE-BE3	5	6	chr7	140501287	chr7_140501287	A>G	t	tt	6	atgtttgacagcggaaaccctgg	TGG	Likely pathogenic	673|BRAF	397516904	NM_004333.4:c.785A>G	CN166718 CN517202
YEE-BE3	5	6	chr7	150645954	chr7_150645954	A>G	t	gt	6	gcaggttgaaggtgatctccagg	AGG	Pathogenic	3757|KCNH2	121912513	NM_172056.2:c.*484+549A>G	CN517202
YEE-BE3	5	6	chr7	150648568	chr7_150648568	A>G	t	tt	5	gatcttctctgagttggtgttgg	TGG	Pathogenic	3757|KCNH2	794728378	NM_172057.2:c.893A>G	CN517202
YEE-BE3	5	6	chr7	150648595	chr7_150648595	A>G	t	tt	5	gacgttgccgaagcccacactgg	TGG	Pathogenic	3757|KCNH2	199472957	NM_172057.2:c.866A>G	C1141890 CN517202
YEE-BE3	5	6	chr7	150648596	chr7_150648596	A>G	t	tt	6	gacgttgccgaagcccacactgg	TGG	Pathogenic	3757|KCNH2	199472956	NM_172057.2:c.865A>G	C1141890 CN517202
YEE-BE3	5	6	chr7	150648691	chr7_150648691	A>G	t	gt	6	tgttgtagggtttgcctatctgg	TGG	Likely pathogenic	3757|KCNH2	199472934	NM_172057.2:c.770A>G	C1141890 C0023976 CN517202
YEE-BE3	5	6	chr7	150648770	chr7_150648770	A>G	t	at	6	gccgatggcgtaccagatgcagg	AGG	Pathogenic	3757|KCNH2	199472928	NM_172057.2:c.691A>G	C1141890 CN517202
YEE-BE3	5	6	chr7	150649592	chr7_150649592	A>G	t	gt	6	tgaagtagtggacggcgatgcgg	CGG	Likely pathogenic	3757|KCNH2	199472911	NM_172057.2:c.458A>G	C1141890 CN517202
YEE-BE3	5	6	chr7	151188049	chr7_151188049	A>G	t	gt	6	gatcgtaggagtccacaaattgg	TGG	Likely pathogenic	6009|RHEB	1057519950	NM_005614.3:c.104A>G	C0153574 C1336078 CN182935 C0279680
YEE-BE3	5	6	chr7	117199525	chr7_117199525	T>C	t	tt	5	tcacttctaatggtgattatggg	GGG	Pathogenic	1080|CFTR	139573311	NM_000492.3:c.1400T>C	C0010674
YEE-BE3	5	6	chr7	117232713	chr7_117232713	T>C	t	ta	5	aaggtaggtatacatcgcttggg	GGG	Likely pathogenic	1080|CFTR	1057516216	NM_000492.3:c.2490+2T>C	C0010674
YEE-BE3	5	6	chr7	65432785	chr7_65432785	A>G	t	ta	5	cttataccagttctcaaactggg	GGG	Likely pathogenic	2990|GUSB	786205674	NR_120531.1:n.1632A>G	C0455988
YEE-BE3	5	6	chr7	5568187	chr7_5568187	T>C	a	ca	19	ccagccaggtccagacgcaggat	CCA	Likely pathogenic	60|ACTB	#N/A	NM_001101.4:c.527T>C	C1855722
YEE-BE3	5	6	chr7	44189433	chr7_44189433	T>C	a	at	18	ccaccgtgtcattcaccattgcc	CCA	Likely pathogenic	2645|GCK	193922311	NM_033507.1:c.608T>C	C1841962
YEE-BE3	5	6	chr7	140453136	chr7_140453136	T>C	a	ca	19	ccactccatcgagatttcactgt	CCA	Likely pathogenic	673|BRAF	113488022	NM_004333.4:c.1799T>C	C0025202
YEE-BE3	5	6	chr7	140481405	chr7_140481405	T>C	a	aa	19	cccttgtagactgttccaaatga	CCC	Pathogenic	673|BRAF	397507473	NM_004333.4:c.1403T>C	C1275081 CN517202
YEE-BE3	5	6	chr7	148508728	chr7_148508728	T>C	a	at	18	ccttacctctccacagtattctg	CCT	Likely pathogenic	2146|EZH2	267601395	NM_001203247.1:c.1921T>C	C0024299 C0024305 C0151779
YEE-BE3	5	6	chr7	150644414	chr7_150644414	T>C	a	ca	19	ccccacctgcactccctcacctg	CCC	Pathogenic	3757|KCNH2	1057518169	NM_000238.3:c.3152+2T>C	CN517202
YEE-BE3	5	6	chr7	150648530	chr7_150648530	T>C	a	ca	19	ccgcccgcccctgggcacactca	CCG	Pathogenic	3757|KCNH2	794728380	NM_172057.2:c.925+6T>C	C0023976 CN517202
YEE-BE3	5	6	chr7	150672014	chr7_150672014	T>C	a	at	18	ccacccgagcgttggcgatgatg	CCA	Pathogenic	3757|KCNH2	199472833	NM_172056.2:c.92T>C	C1141890 CN517202
YEE-BE3	5	6	chr7	31016054	chr7_31016054	A>G	a	aa	18	cctgcaggcgtctctccaagtcg	CCT	Pathogenic	2692|GHRHR	121918121	NM_000823.3:c.985A>G	C2748571
YEE-BE3	5	6	chr7	50450316	chr7_50450316	A>G	a	at	18	ccggcacatcaagctgcattccg	CCG	Pathogenic	10320|IKZF1	869312884	NM_001220771.2:c.421+5825A>G	C4225173
YEE-BE3	5	6	chr7	55249020	chr7_55249020	A>G	a	ca	19	ccagcgtggacaacccccacgtg	CCA	Likely pathogenic	EGFR,EGFR-AS1	121913432	NR_047551.1:n.1244T>C	C0007131
YEE-BE3	5	6	chr7	107330570	chr7_107330570	A>G	a	aa	18	ccagtctcttccttaggaattca	CCA	Pathogenic	5172|SLC26A4	111033244	NM_000441.1:c.1151A>G	C1863752 C0271829 C0271829
YEE-BE3	5	6	chr7	117120149	chr7_117120149	A>G	a	ca	19	cccagcgcccgagagaccatgca	CCC	Pathogenic	1080|CFTR	397508328	NM_000492.3:c.1A>G	C0010674
YEE-BE3	5	6	chr7	142458433	chr7_142458433	A>G	a	aa	19	cctttgatgatgatgacaagatc	CCT	Pathogenic	5644|PRSS1	111033567	NM_002769.4:c.68A>G	C0238339
YEE-BE3	5	6	chr7	140481405	chr7_140481405	T>C	a	aa	18	ccttgtagactgttccaaatgat	CCT	Pathogenic	673|BRAF	397507473	NM_004333.4:c.1403T>C	C1275081 CN517202
YEE-BE3	5	6	chr7	150644414	chr7_150644414	T>C	a	ac	18	cccacctgcactccctcacctgt	CCC	Pathogenic	3757|KCNH2	1057518169	NM_000238.3:c.3152+2T>C	CN517202
YEE-BE3	5	6	chr7	117120149	chr7_117120149	A>G	a	at	18	ccagcgcccgagagaccatgcag	CCA	Pathogenic	1080|CFTR	397508328	NM_000492.3:c.1A>G	C0010674
YEE-BE3	5	6	chr7	142458430	chr7_142458430	A>G	a	ac	18	cccctttgatgatgatgacaaga	CCC	Pathogenic	5644|PRSS1	397507442	NM_002769.4:c.65A>G	C0238339
A-BE3	4	9	chr8	38272308	chr8_38272308	A>G	t	ttttat	4	tctttttatagtagtcgatgtgg	TGG	Pathogenic/Likely pathogenic	2260|FGFR1	869320694	NM_023110.2:c.1966A>G	C0004114 C0406612 C0017636 C2239176 C1855472 C0025149 C0279680
A-BE3	4	9	chr8	38287262	chr8_38287262	A>G	t	atagag	5	agcatagaggccggagtctgcgg	CGG	Likely pathogenic	2260|FGFR1	727505373	NM_001174066.1:c.92-1309A>G	C1838105 CN000044
A-BE3	4	9	chr8	65527751	chr8_65527751	A>G	t	aatagt	9	tggaatagtgtttgccacagagg	AGG	Pathogenic/Likely pathogenic	9420|CYP7B1	587777222	NM_004820.4:c.889A>G	C0037772 C1849115 CN517202
A-BE3	4	9	chr8	103231064	chr8_103231064	A>G	t	ttggaa	4	tcattggaaaaagtgagtcctgg	TGG	Likely pathogenic	50484|RRM2B	863224193	NM_001172477.1:c.878A>G	CN517202
A-BE3	4	9	chr8	38287262	chr8_38287262	A>G	t	tagagg	4	gcatagaggccggagtctgcggg	GGG	Likely pathogenic	2260|FGFR1	727505373	NM_001174066.1:c.92-1309A>G	C1838105 CN000044
A-BE3	4	9	chr8	144898991	chr8_144898991	A>G	t	tgtggg	4	gactgtggggcagggccgagggg	GGG	Pathogenic/Likely pathogenic	22827|PUF60	1057518681	NM_078480.2:c.1381-2A>G	C3810023 CN517202
A-BE3	4	9	chr8	38285566	chr8_38285566	T>C	a	aatttc	15	ccggcactgcatgcaatttcttt	CCG	Pathogenic	2260|FGFR1	397515481	NM_001174063.1:c.494T>C	C1845146
A-BE3	4	9	chr8	96281261	chr8_96281261	T>C	a	ttaacc	18	cccctcccgcccggttaacctga	CCC	Pathogenic	157657|C8orf37	1085307121	NM_177965.3:c.155+2T>C	C3281045
A-BE3	4	9	chr8	105440222	chr8_105440222	T>C	a	ttccca	20	cccaccacgcctttttcccatat	CCC	Pathogenic	1807|DPYS	121964924	NM_001385.2:c.1078T>C	C0342803
A-BE3	4	9	chr8	143958096	chr8_143958096	T>C	a	ctcacc	18	cccgggtccctggcctcaccgta	CCC	Likely pathogenic	1584|CYP11B1	193922541	NM_000497.3:c.799+2T>C	C0001627
A-BE3	4	9	chr8	21905669	chr8_21905669	A>G	a	ccaacc	18	ccagctgcccttccccaaccacg	CCA	Pathogenic	8822|FGF17	398123026	NM_003867.3:c.560A>G	C3808983
BE_PLUS	4	16	chr8	61735186	chr8_61735186	A>G	a	ccacaatccccaa	13	ccattgtccacaatccccaactg	CCA	Pathogenic	55636|CHD7	121434338	NM_001316690.1:c.1717-39602A>G	C0265354 CN517202
A-BE3	4	9	chr8	61735193	chr8_61735193	A>G	a	ccccaa	20	ccattgtccacaatccccaactg	CCA	Pathogenic	55636|CHD7	886041167	NM_001316690.1:c.1717-39595A>G	CN517202
A-BE3	4	9	chr8	75272429	chr8_75272429	A>G	a	attacc	15	cccacgggtacaacattaccgag	CCC	Pathogenic	54332|GDAP1	397515442	NR_046346.1:n.302A>G	C1842983 CN517202
A-BE3	4	9	chr8	96281261	chr8_96281261	T>C	a	taacct	17	ccctcccgcccggttaacctgag	CCC	Pathogenic	157657|C8orf37	1085307121	NM_177965.3:c.155+2T>C	C3281045
A-BE3	4	9	chr8	105440222	chr8_105440222	T>C	a	tcccat	19	ccaccacgcctttttcccatatt	CCA	Pathogenic	1807|DPYS	121964924	NM_001385.2:c.1078T>C	C0342803
A-BE3	4	9	chr8	105440222	chr8_105440222	T>C	a	catatt	16	ccacgcctttttcccatattacg	CCA	Pathogenic	1807|DPYS	121964924	NM_001385.2:c.1078T>C	C0342803
Y-BE3	4	8	chr8	94808198	chr8_94808198	T>C	t	atgtg	5	tggatgtgcctttgctctgaagg	AGG	Pathogenic/Likely pathogenic	91147|TMEM67	201893408	NR_024522.1:n.1914T>C	CN002120 C1853153 C0687120 C3150796 C0079924 C0022679 CN239423 CN517202
Y-BE3	4	8	chr8	38272308	chr8_38272308	A>G	t	tttta	4	tctttttatagtagtcgatgtgg	TGG	Pathogenic/Likely pathogenic	2260|FGFR1	869320694	NM_023110.2:c.1966A>G	C0004114 C0406612 C0017636 C2239176 C1855472 C0025149 C0279680
Y-BE3	4	8	chr8	38287262	chr8_38287262	A>G	t	ataga	5	agcatagaggccggagtctgcgg	CGG	Likely pathogenic	2260|FGFR1	727505373	NM_001174066.1:c.92-1309A>G	C1838105 CN000044
Y-BE3	4	8	chr8	103231064	chr8_103231064	A>G	t	ttgga	4	tcattggaaaaagtgagtcctgg	TGG	Likely pathogenic	50484|RRM2B	863224193	NM_001172477.1:c.878A>G	CN517202
Y-BE3	4	8	chr8	116430649	chr8_116430649	A>G	t	attgg	5	gcaattggcacaaaaaacaccgg	CGG	Pathogenic	7227|TRPS1	#N/A	NM_014112.4:c.2732A>G	C0432233
Y-BE3	4	8	chr8	21988118	chr8_21988118	A>G	t	taggg	4	ctctagggccgcaggttggaggg	GGG	Pathogenic	55806|HR	267606869	NM_018411.4:c.-218A>G	C2750815
Y-BE3	4	8	chr8	38287262	chr8_38287262	A>G	t	tagag	4	gcatagaggccggagtctgcggg	GGG	Likely pathogenic	2260|FGFR1	727505373	NM_001174066.1:c.92-1309A>G	C1838105 CN000044
Y-BE3	4	8	chr8	144898991	chr8_144898991	A>G	t	tgtgg	4	gactgtggggcagggccgagggg	GGG	Pathogenic/Likely pathogenic	22827|PUF60	1057518681	NM_078480.2:c.1381-2A>G	C3810023 CN517202
Y-BE3	4	8	chr8	96281261	chr8_96281261	T>C	a	taacc	18	cccctcccgcccggttaacctga	CCC	Pathogenic	157657|C8orf37	1085307121	NM_177965.3:c.155+2T>C	C3281045
Y-BE3	4	8	chr8	105440222	chr8_105440222	T>C	a	tccca	20	cccaccacgcctttttcccatat	CCC	Pathogenic	1807|DPYS	121964924	NM_001385.2:c.1078T>C	C0342803
Y-BE3	4	8	chr8	143958096	chr8_143958096	T>C	a	tcacc	18	cccgggtccctggcctcaccgta	CCC	Likely pathogenic	1584|CYP11B1	193922541	NM_000497.3:c.799+2T>C	C0001627
Y-BE3	4	8	chr8	21905669	chr8_21905669	A>G	a	caacc	18	ccagctgcccttccccaaccacg	CCA	Pathogenic	8822|FGF17	398123026	NM_003867.3:c.560A>G	C3808983
Y-BE3	4	8	chr8	61735193	chr8_61735193	A>G	a	cccaa	20	ccattgtccacaatccccaactg	CCA	Pathogenic	55636|CHD7	886041167	NM_001316690.1:c.1717-39595A>G	CN517202
Y-BE3	4	8	chr8	96281261	chr8_96281261	T>C	a	aacct	17	ccctcccgcccggttaacctgag	CCC	Pathogenic	157657|C8orf37	1085307121	NM_177965.3:c.155+2T>C	C3281045
Y-BE3	4	8	chr8	105440222	chr8_105440222	T>C	a	cccat	19	ccaccacgcctttttcccatatt	CCA	Pathogenic	1807|DPYS	121964924	NM_001385.2:c.1078T>C	C0342803
Y-BE3	4	8	chr8	105440222	chr8_105440222	T>C	a	atatt	16	ccacgcctttttcccatattacg	CCA	Pathogenic	1807|DPYS	121964924	NM_001385.2:c.1078T>C	C0342803
Y-BE3	4	8	chr8	19811637	chr8_19811637	A>G	a	atcca	16	ccttttaaggcctcgatccagct	CCT	Pathogenic	4023|LPL	118204064	NM_000237.2:c.548A>G	C0023817
FE-BE3	5	7	chr8	19809367	chr8_19809367	T>C	t	tgg	5	ggactggctgtcacgggctcagg	AGG	Pathogenic	4023|LPL	118204069	NM_000237.2:c.337T>C	C0023817
FE-BE3	5	7	chr8	19811844	chr8_19811844	T>C	t	ttg	5	gtgattgcagagagaggacttgg	TGG	Pathogenic	4023|LPL	118204080	NM_000237.2:c.755T>C	C0023817
FE-BE3	5	7	chr8	94808198	chr8_94808198	T>C	t	tgt	5	tggatgtgcctttgctctgaagg	AGG	Pathogenic/Likely pathogenic	91147|TMEM67	201893408	NR_024522.1:n.1914T>C	CN002120 C1853153 C0687120 C3150796 C0079924 C0022679 CN239423 CN517202
FE-BE3	5	7	chr8	96037238	chr8_96037238	T>C	t	tgg	5	gtcatggcggcctccgcgcacgg	CGG	Likely pathogenic	137682|NDUFAF6	552141388	NM_001354514.1:c.-83-6985T>C	CN517202
FE-BE3	5	7	chr8	21988118	chr8_21988118	A>G	t	tag	5	gctctagggccgcaggttggagg	AGG	Pathogenic	55806|HR	267606869	NM_018411.4:c.-218A>G	C2750815
FE-BE3	5	7	chr8	38287262	chr8_38287262	A>G	t	tag	5	agcatagaggccggagtctgcgg	CGG	Likely pathogenic	2260|FGFR1	727505373	NM_001174066.1:c.92-1309A>G	C1838105 CN000044
FE-BE3	5	7	chr8	116430649	chr8_116430649	A>G	t	ttg	5	gcaattggcacaaaaaacaccgg	CGG	Pathogenic	7227|TRPS1	#N/A	NM_014112.4:c.2732A>G	C0432233
FE-BE3	5	7	chr8	144898991	chr8_144898991	A>G	t	tgt	5	agactgtggggcagggccgaggg	GGG	Pathogenic/Likely pathogenic	22827|PUF60	1057518681	NM_078480.2:c.1381-2A>G	C3810023 CN517202
FE-BE3	5	7	chr8	96281261	chr8_96281261	T>C	a	aac	18	cccctcccgcccggttaacctga	CCC	Pathogenic	157657|C8orf37	1085307121	NM_177965.3:c.155+2T>C	C3281045
FE-BE3	5	7	chr8	105440222	chr8_105440222	T>C	a	cca	19	ccaccacgcctttttcccatatt	CCA	Pathogenic	1807|DPYS	121964924	NM_001385.2:c.1078T>C	C0342803
FE-BE3	5	7	chr8	119945221	chr8_119945221	T>C	a	aac	18	cctatgtttcaagcagaactcta	CCT	Pathogenic	4982|TNFRSF11B	104894092	NM_002546.3:c.349T>C	C0268414
FE-BE3	5	7	chr8	143958096	chr8_143958096	T>C	a	cac	18	cccgggtccctggcctcaccgta	CCC	Likely pathogenic	1584|CYP11B1	193922541	NM_000497.3:c.799+2T>C	C0001627
FE-BE3	5	7	chr8	145541457	chr8_145541457	T>C	a	tca	19	ccacttacctgctggatcagccc	CCA	Likely pathogenic	8694|DGAT1	863225093	NM_012079.5:c.884T>C	C4014516
FE-BE3	5	7	chr8	19811637	chr8_19811637	A>G	a	atc	17	cccttttaaggcctcgatccagc	CCC	Pathogenic	4023|LPL	118204064	NM_000237.2:c.548A>G	C0023817
FE-BE3	5	7	chr8	21905669	chr8_21905669	A>G	a	aac	18	ccagctgcccttccccaaccacg	CCA	Pathogenic	8822|FGF17	398123026	NM_003867.3:c.560A>G	C3808983
FE-BE3	5	7	chr8	61754548	chr8_61754548	A>G	a	ata	17	ccacggcgtccccaggataagtc	CCA	Likely pathogenic	55636|CHD7	1057521078	NM_017780.3:c.4787A>G	CN517202
FE-BE3	5	7	chr8	94821156	chr8_94821156	A>G	a	tat	18	ccagatgagacaacattatgaca	CCA	Likely pathogenic	91147|TMEM67	386834194	NR_024522.1:n.2599A>G	C1846357
FE-BE3	5	7	chr8	96064405	chr8_96064405	A>G	a	cta	19	cctcttcctttttaggctaggtc	CCT	Pathogenic	137682|NDUFAF6	1057519086	NM_001354521.1:c.540+3619A>G	C1838951
FE-BE3	5	7	chr8	97299354	chr8_97299354	A>G	a	cca	19	ccaaatcttcgatacgccacaag	CCA	Likely pathogenic	9791|PTDSS1	1057521718	NM_001290225.1:c.4-7972A>G	CN517202
FE-BE3	5	7	chr8	96281261	chr8_96281261	T>C	a	acc	17	ccctcccgcccggttaacctgag	CCC	Pathogenic	157657|C8orf37	1085307121	NM_177965.3:c.155+2T>C	C3281045
FE-BE3	5	7	chr8	143958096	chr8_143958096	T>C	a	acc	17	ccgggtccctggcctcaccgtac	CCG	Likely pathogenic	1584|CYP11B1	193922541	NM_000497.3:c.799+2T>C	C0001627
YEE-BE3	5	6	chr8	19809367	chr8_19809367	T>C	t	tg	5	ggactggctgtcacgggctcagg	AGG	Pathogenic	4023|LPL	118204069	NM_000237.2:c.337T>C	C0023817
YEE-BE3	5	6	chr8	19811844	chr8_19811844	T>C	t	tt	5	gtgattgcagagagaggacttgg	TGG	Pathogenic	4023|LPL	118204080	NM_000237.2:c.755T>C	C0023817
YEE-BE3	5	6	chr8	94808198	chr8_94808198	T>C	t	tg	5	tggatgtgcctttgctctgaagg	AGG	Pathogenic/Likely pathogenic	91147|TMEM67	201893408	NR_024522.1:n.1914T>C	CN002120 C1853153 C0687120 C3150796 C0079924 C0022679 CN239423 CN517202
YEE-BE3	5	6	chr8	96037238	chr8_96037238	T>C	t	tg	5	gtcatggcggcctccgcgcacgg	CGG	Likely pathogenic	137682|NDUFAF6	552141388	NM_001354514.1:c.-83-6985T>C	CN517202
YEE-BE3	5	6	chr8	21988118	chr8_21988118	A>G	t	ta	5	gctctagggccgcaggttggagg	AGG	Pathogenic	55806|HR	267606869	NM_018411.4:c.-218A>G	C2750815
YEE-BE3	5	6	chr8	38275397	chr8_38275397	A>G	t	at	6	caacatcttcacagccactttgg	TGG	Likely pathogenic	2260|FGFR1	1057519899	NM_023110.2:c.1543A>G	C0278701 C0004114 C0677865 C0025149 C0027819
YEE-BE3	5	6	chr8	38287262	chr8_38287262	A>G	t	ta	5	agcatagaggccggagtctgcgg	CGG	Likely pathogenic	2260|FGFR1	727505373	NM_001174066.1:c.92-1309A>G	C1838105 CN000044
YEE-BE3	5	6	chr8	63998390	chr8_63998390	A>G	t	gt	6	ccaggtccagatcgaaatcccgg	CGG	Pathogenic	7274|TTPA	397515523	NM_000370.3:c.191A>G	C1848533
YEE-BE3	5	6	chr8	116430649	chr8_116430649	A>G	t	tt	5	gcaattggcacaaaaaacaccgg	CGG	Pathogenic	7227|TRPS1	#N/A	NM_014112.4:c.2732A>G	C0432233
YEE-BE3	5	6	chr8	144898991	chr8_144898991	A>G	t	tg	5	agactgtggggcagggccgaggg	GGG	Pathogenic/Likely pathogenic	22827|PUF60	1057518681	NM_078480.2:c.1381-2A>G	C3810023 CN517202
YEE-BE3	5	6	chr8	96281261	chr8_96281261	T>C	a	ac	18	cccctcccgcccggttaacctga	CCC	Pathogenic	157657|C8orf37	1085307121	NM_177965.3:c.155+2T>C	C3281045
YEE-BE3	5	6	chr8	105440222	chr8_105440222	T>C	a	ca	19	ccaccacgcctttttcccatatt	CCA	Pathogenic	1807|DPYS	121964924	NM_001385.2:c.1078T>C	C0342803
YEE-BE3	5	6	chr8	119945221	chr8_119945221	T>C	a	ac	18	cctatgtttcaagcagaactcta	CCT	Pathogenic	4982|TNFRSF11B	104894092	NM_002546.3:c.349T>C	C0268414
YEE-BE3	5	6	chr8	143958096	chr8_143958096	T>C	a	ac	18	cccgggtccctggcctcaccgta	CCC	Likely pathogenic	1584|CYP11B1	193922541	NM_000497.3:c.799+2T>C	C0001627
YEE-BE3	5	6	chr8	145541457	chr8_145541457	T>C	a	ca	19	ccacttacctgctggatcagccc	CCA	Likely pathogenic	8694|DGAT1	863225093	NM_012079.5:c.884T>C	C4014516
YEE-BE3	5	6	chr8	21905669	chr8_21905669	A>G	a	ac	18	ccagctgcccttccccaaccacg	CCA	Pathogenic	8822|FGF17	398123026	NM_003867.3:c.560A>G	C3808983
YEE-BE3	5	6	chr8	94821156	chr8_94821156	A>G	a	at	18	ccagatgagacaacattatgaca	CCA	Likely pathogenic	91147|TMEM67	386834194	NR_024522.1:n.2599A>G	C1846357
YEE-BE3	5	6	chr8	96064405	chr8_96064405	A>G	a	ta	19	cctcttcctttttaggctaggtc	CCT	Pathogenic	137682|NDUFAF6	1057519086	NM_001354521.1:c.540+3619A>G	C1838951
YEE-BE3	5	6	chr8	97299354	chr8_97299354	A>G	a	ca	19	ccaaatcttcgatacgccacaag	CCA	Likely pathogenic	9791|PTDSS1	1057521718	NM_001290225.1:c.4-7972A>G	CN517202
A-BE3	4	9	chr9	34647933	chr9_34647933	T>C	t	tgggtg	4	agctgggtgcccagtacccttgg	TGG	Pathogenic	2592|GALT	111033700	NM_000155.3:c.482T>C	C0268151
A-BE3	4	9	chr9	34647950	chr9_34647950	T>C	t	ttgggt	5	cccttgggtgcaggtttgtgagg	AGG	Pathogenic	2592|GALT	111033708	NM_000155.3:c.499T>C	C0268151
A-BE3	4	9	chr9	101911495	chr9_101911495	T>C	t	gaatgt	7	agagaatgttggtatgccaatgg	TGG	Likely pathogenic	7046|TGFBR1	759805984	NM_004612.3:c.1420T>C	CN517202
A-BE3	4	9	chr9	130435490	chr9_130435490	T>C	t	tgtatg	4	gactgtatgaagcattaccaagg	AGG	Pathogenic	6812|STXBP1	886041337	NM_003165.3:c.1060T>C	CN517202
A-BE3	4	9	chr9	21971146	chr9_21971146	A>G	t	agttgg	6	cgcagttgggctccgcgccgtgg	TGG	Likely pathogenic	1029|CDKN2A	559848002	NM_000077.4:c.212A>G	CN517202
A-BE3	4	9	chr9	77397314	chr9_77397314	A>G	t	tgatat	9	tgatgatatattgcacgaagagg	AGG	Pathogenic	140803|TRPM6	797045204	NM_017662.4:c.3173A>G	C1865974
A-BE3	4	9	chr9	104125000	chr9_104125000	A>G	t	tgaaga	4	caatgaagaggaattgcccctgg	TGG	Pathogenic	570|BAAT	80356747	NM_001701.3:c.967A>G	C2749604
A-BE3	4	9	chr9	130699738	chr9_130699738	A>G	t	agtagg	6	tgtagtaggtgaagatgatcagg	AGG	Pathogenic	8818|DPM2	397514503	NM_003863.3:c.68A>G	C3554385
A-BE3	4	9	chr9	136219574	chr9_136219574	A>G	t	aggatt	8	ttcaggattcactttcttcctgg	TGG	Likely pathogenic	6834|SURF1	200702528	NM_003172.3:c.563A>G	CN517202
A-BE3	4	9	chr9	139091646	chr9_139091646	A>G	t	ggtggt	9	gcaggtggtacacgaagtcctgg	TGG	Pathogenic	8022|LHX3	104894117	NM_178138.5:c.332A>G	C1857330
A-BE3	4	9	chr9	32984797	chr9_32984797	A>G	t	aatggt	6	gccaatggtaacgggcctttggg	GGG	Pathogenic	54840|APTX	121908133	NM_175069.2:c.644A>G	C1859598
A-BE3	4	9	chr9	107584801	chr9_107584801	A>G	t	attgtg	5	tccattgtggcccaggaaggagg	AGG	Pathogenic	19|ABCA1	28937313	NM_005502.3:c.2804A>G	C0039292
A-BE3	4	9	chr9	107584802	chr9_107584802	A>G	t	attgtg	6	tccattgtggcccaggaaggagg	AGG	Likely pathogenic	19|ABCA1	28937314	NM_005502.3:c.2803A>G	C0039292
A-BE3	4	9	chr9	139091646	chr9_139091646	A>G	t	gtggta	8	caggtggtacacgaagtcctggg	GGG	Pathogenic	8022|LHX3	104894117	NM_178138.5:c.332A>G	C1857330
A-BE3	4	9	chr9	35093025	chr9_35093025	T>C	a	ctacct	17	cccagcccgcttacctacctgct	CCC	Likely pathogenic	84720|PIGO	1064793230	NM_032634.3:c.1119+2T>C	CN517202
A-BE3	4	9	chr9	36219891	chr9_36219891	T>C	a	ttcaat	19	ccagaggcgtatgcttcaatgca	CCA	Pathogenic/Likely pathogenic	10020|GNE	748949603	NM_001128227.2:c.1853T>C	C1833373 C1853926
A-BE3	4	9	chr9	98220293	chr9_98220293	T>C	a	ctcaca	18	ccccttataatacactcacaatg	CCC	Pathogenic	5727|PTCH1	786204056	NM_001083602.2:c.2970+2T>C	C0004779
A-BE3	4	9	chr9	37436726	chr9_37436726	A>G	a	aacaac	18	ccttgttggcagctaacaacttg	CCT	Pathogenic	9380|GRHPR	180177324	NM_012203.1:c.934A>G	C0268165
A-BE3	4	9	chr9	133748282	chr9_133748282	A>G	a	catcac	19	cccccgttctatatcatcactga	CCC	Likely pathogenic	25|ABL1	1057519772	NM_007313.2:c.1000A>G	C0023473
A-BE3	4	9	chr9	98220293	chr9_98220293	T>C	a	tcacaa	17	cccttataatacactcacaatga	CCC	Pathogenic	5727|PTCH1	786204056	NM_001083602.2:c.2970+2T>C	C0004779
A-BE3	4	9	chr9	98220293	chr9_98220293	T>C	a	cacaat	16	ccttataatacactcacaatgat	CCT	Pathogenic	5727|PTCH1	786204056	NM_001083602.2:c.2970+2T>C	C0004779
A-BE3	4	9	chr9	107568557	chr9_107568557	T>C	a	acacac	17	cctgcccctgggggacacacagg	CCT	Pathogenic	19|ABCA1	137854494	NM_005502.3:c.4429T>C	C0039292
A-BE3	4	9	chr9	133748282	chr9_133748282	A>G	a	atcact	18	ccccgttctatatcatcactgag	CCC	Likely pathogenic	25|ABL1	1057519772	NM_007313.2:c.1000A>G	C0023473
Y-BE3	4	8	chr9	34647911	chr9_34647911	T>C	t	atggg	5	tgcatgggcctcagtcacagagg	AGG	Pathogenic	2592|GALT	111033702	NM_000155.3:c.460T>C	C0268151
Y-BE3	4	8	chr9	34647933	chr9_34647933	T>C	t	tgggt	4	agctgggtgcccagtacccttgg	TGG	Pathogenic	2592|GALT	111033700	NM_000155.3:c.482T>C	C0268151
Y-BE3	4	8	chr9	34647950	chr9_34647950	T>C	t	ttggg	5	cccttgggtgcaggtttgtgagg	AGG	Pathogenic	2592|GALT	111033708	NM_000155.3:c.499T>C	C0268151
Y-BE3	4	8	chr9	34648113	chr9_34648113	T>C	t	tagat	8	tgatagatctttgaaaacaaagg	AGG	Pathogenic	2592|GALT	111033839	NM_000155.3:c.509T>C	C0268151
Y-BE3	4	8	chr9	101911495	chr9_101911495	T>C	t	gaatg	7	agagaatgttggtatgccaatgg	TGG	Likely pathogenic	7046|TGFBR1	759805984	NM_004612.3:c.1420T>C	CN517202
Y-BE3	4	8	chr9	130435490	chr9_130435490	T>C	t	tgtat	4	gactgtatgaagcattaccaagg	AGG	Pathogenic	6812|STXBP1	886041337	NM_003165.3:c.1060T>C	CN517202
Y-BE3	4	8	chr9	131085379	chr9_131085379	T>C	t	gttgg	6	gctgttggccgccggctccgcgg	CGG	Pathogenic	51117|COQ4	786204770	NM_016035.4:c.155T>C	C4225392
Y-BE3	4	8	chr9	21971146	chr9_21971146	A>G	t	agttg	6	cgcagttgggctccgcgccgtgg	TGG	Likely pathogenic	1029|CDKN2A	559848002	NM_000077.4:c.212A>G	CN517202
Y-BE3	4	8	chr9	104125000	chr9_104125000	A>G	t	tgaag	4	caatgaagaggaattgcccctgg	TGG	Pathogenic	570|BAAT	80356747	NM_001701.3:c.967A>G	C2749604
Y-BE3	4	8	chr9	107584802	chr9_107584802	A>G	t	attgt	6	tccattgtggcccaggaaggagg	AGG	Likely pathogenic	19|ABCA1	28937314	NM_005502.3:c.2803A>G	C0039292
Y-BE3	4	8	chr9	130699738	chr9_130699738	A>G	t	agtag	6	tgtagtaggtgaagatgatcagg	AGG	Pathogenic	8818|DPM2	397514503	NM_003863.3:c.68A>G	C3554385
Y-BE3	4	8	chr9	136219574	chr9_136219574	A>G	t	aggat	8	ttcaggattcactttcttcctgg	TGG	Likely pathogenic	6834|SURF1	200702528	NM_003172.3:c.563A>G	CN517202
Y-BE3	4	8	chr9	139091646	chr9_139091646	A>G	t	gtggt	8	caggtggtacacgaagtcctggg	GGG	Pathogenic	8022|LHX3	104894117	NM_178138.5:c.332A>G	C1857330
Y-BE3	4	8	chr9	139326957	chr9_139326957	A>G	t	ggtgt	8	gttggtgtcgggcacatttctgg	TGG	Likely pathogenic	56623|INPP5E	1057517749	NM_019892.5:c.1361A>G	CN517202
Y-BE3	4	8	chr9	32984797	chr9_32984797	A>G	t	aatgg	6	gccaatggtaacgggcctttggg	GGG	Pathogenic	54840|APTX	121908133	NM_175069.2:c.644A>G	C1859598
Y-BE3	4	8	chr9	107584801	chr9_107584801	A>G	t	attgt	5	tccattgtggcccaggaaggagg	AGG	Pathogenic	19|ABCA1	28937313	NM_005502.3:c.2804A>G	C0039292
Y-BE3	4	8	chr9	136219574	chr9_136219574	A>G	t	ggatt	7	tcaggattcactttcttcctggg	GGG	Likely pathogenic	6834|SURF1	200702528	NM_003172.3:c.563A>G	CN517202
Y-BE3	4	8	chr9	35093025	chr9_35093025	T>C	a	tacct	17	cccagcccgcttacctacctgct	CCC	Likely pathogenic	84720|PIGO	1064793230	NM_032634.3:c.1119+2T>C	CN517202
Y-BE3	4	8	chr9	36219891	chr9_36219891	T>C	a	tcaat	19	ccagaggcgtatgcttcaatgca	CCA	Pathogenic/Likely pathogenic	10020|GNE	748949603	NM_001128227.2:c.1853T>C	C1833373 C1853926
Y-BE3	4	8	chr9	98220293	chr9_98220293	T>C	a	tcaca	18	ccccttataatacactcacaatg	CCC	Pathogenic	5727|PTCH1	786204056	NM_001083602.2:c.2970+2T>C	C0004779
Y-BE3	4	8	chr9	104189862	chr9_104189862	T>C	a	ccact	18	cctcagcacagcacgccacttcc	CCT	Pathogenic	229|ALDOB	118204430	NM_000035.3:c.442T>C	C0016751
Y-BE3	4	8	chr9	139412360	chr9_139412360	T>C	a	cactt	17	cccagcgtgttgatgcacttgcc	CCC	Pathogenic/Likely pathogenic	4851|NOTCH1	587777736	NM_017617.4:c.1285T>C	C4014970
Y-BE3	4	8	chr9	37436726	chr9_37436726	A>G	a	acaac	18	ccttgttggcagctaacaacttg	CCT	Pathogenic	9380|GRHPR	180177324	NM_012203.1:c.934A>G	C0268165
Y-BE3	4	8	chr9	101908835	chr9_101908835	A>G	a	acatc	16	ccttcaaacgtgctgacatctat	CCT	Pathogenic	7046|TGFBR1	121918711	NM_004612.3:c.1199A>G	C2697933
Y-BE3	4	8	chr9	133748282	chr9_133748282	A>G	a	atcac	19	cccccgttctatatcatcactga	CCC	Likely pathogenic	25|ABL1	1057519772	NM_007313.2:c.1000A>G	C0023473
Y-BE3	4	8	chr9	35689202	chr9_35689202	T>C	a	aatac	16	ccttcacggattcagaatacttt	CCT	Likely pathogenic	7169|TPM2	878854363	NM_213674.1:c.181T>C	C1836447
Y-BE3	4	8	chr9	98220293	chr9_98220293	T>C	a	cacaa	17	cccttataatacactcacaatga	CCC	Pathogenic	5727|PTCH1	786204056	NM_001083602.2:c.2970+2T>C	C0004779
Y-BE3	4	8	chr9	98220293	chr9_98220293	T>C	a	acaat	16	ccttataatacactcacaatgat	CCT	Pathogenic	5727|PTCH1	786204056	NM_001083602.2:c.2970+2T>C	C0004779
Y-BE3	4	8	chr9	107568557	chr9_107568557	T>C	a	acaca	18	ccctgcccctgggggacacacag	CCC	Pathogenic	19|ABCA1	137854494	NM_005502.3:c.4429T>C	C0039292
Y-BE3	4	8	chr9	107568557	chr9_107568557	T>C	a	cacac	17	cctgcccctgggggacacacagg	CCT	Pathogenic	19|ABCA1	137854494	NM_005502.3:c.4429T>C	C0039292
Y-BE3	4	8	chr9	133748282	chr9_133748282	A>G	a	tcact	18	ccccgttctatatcatcactgag	CCC	Likely pathogenic	25|ABL1	1057519772	NM_007313.2:c.1000A>G	C0023473
FE-BE3	5	7	chr9	12704589	chr9_12704589	T>C	t	tat	5	catctattcctgaatggaacagg	AGG	Likely pathogenic	7306|TYRP1	776174514	NM_000550.2:c.1145T>C	C1859932
FE-BE3	5	7	chr9	34647911	chr9_34647911	T>C	t	tgg	5	tgcatgggcctcagtcacagagg	AGG	Pathogenic	2592|GALT	111033702	NM_000155.3:c.460T>C	C0268151
FE-BE3	5	7	chr9	34647950	chr9_34647950	T>C	t	tgg	5	cccttgggtgcaggtttgtgagg	AGG	Pathogenic	2592|GALT	111033708	NM_000155.3:c.499T>C	C0268151
FE-BE3	5	7	chr9	34650444	chr9_34650444	T>C	t	tga	5	cgcctgaccacgccgaccacagg	AGG	Pathogenic	2592|GALT	111033824	NM_000155.3:c.1138T>C	C0268151
FE-BE3	5	7	chr9	77249671	chr9_77249671	T>C	t	tag	5	gccctaggaatgtcaagagatgg	TGG	Likely pathogenic	6096|RORB	869312971	NM_006914.3:c.218T>C	C0950123
FE-BE3	5	7	chr9	101911495	chr9_101911495	T>C	t	aat	7	agagaatgttggtatgccaatgg	TGG	Likely pathogenic	7046|TGFBR1	759805984	NM_004612.3:c.1420T>C	CN517202
FE-BE3	5	7	chr9	131085379	chr9_131085379	T>C	t	ttg	6	gctgttggccgccggctccgcgg	CGG	Pathogenic	51117|COQ4	786204770	NM_016035.4:c.155T>C	C4225392
FE-BE3	5	7	chr9	21971146	chr9_21971146	A>G	t	gtt	6	cgcagttgggctccgcgccgtgg	TGG	Likely pathogenic	1029|CDKN2A	559848002	NM_000077.4:c.212A>G	CN517202
FE-BE3	5	7	chr9	32984797	chr9_32984797	A>G	t	aat	7	agccaatggtaacgggcctttgg	TGG	Pathogenic	54840|APTX	121908133	NM_175069.2:c.644A>G	C1859598
FE-BE3	5	7	chr9	35657945	chr9_35657945	A>G	t	ttt	7	ggactttcccctaggcggaaagg	AGG	Pathogenic	6023|RMRP	199476103	NR_003051.3:n.71A>G	C0220748 C1834821 CN517202
FE-BE3	5	7	chr9	107584801	chr9_107584801	A>G	t	ttg	5	tccattgtggcccaggaaggagg	AGG	Pathogenic	19|ABCA1	28937313	NM_005502.3:c.2804A>G	C0039292
FE-BE3	5	7	chr9	107584802	chr9_107584802	A>G	t	ttg	6	tccattgtggcccaggaaggagg	AGG	Likely pathogenic	19|ABCA1	28937314	NM_005502.3:c.2803A>G	C0039292
FE-BE3	5	7	chr9	130699738	chr9_130699738	A>G	t	gta	6	tgtagtaggtgaagatgatcagg	AGG	Pathogenic	8818|DPM2	397514503	NM_003863.3:c.68A>G	C3554385
FE-BE3	5	7	chr9	136219574	chr9_136219574	A>G	t	gat	7	tcaggattcactttcttcctggg	GGG	Likely pathogenic	6834|SURF1	200702528	NM_003172.3:c.563A>G	CN517202
FE-BE3	5	7	chr9	139326957	chr9_139326957	A>G	t	tgt	7	ttggtgtcgggcacatttctggg	GGG	Likely pathogenic	56623|INPP5E	1057517749	NM_019892.5:c.1361A>G	CN517202
FE-BE3	5	7	chr9	32984797	chr9_32984797	A>G	t	atg	6	gccaatggtaacgggcctttggg	GGG	Pathogenic	54840|APTX	121908133	NM_175069.2:c.644A>G	C1859598
FE-BE3	5	7	chr9	98268883	chr9_98268883	A>G	t	tgg	5	cccctggggacgaagcagaaggg	GGG	Likely pathogenic	5727|PTCH1	878853849	NM_000264.4:c.202-2A>G	C0004779
FE-BE3	5	7	chr9	101542517	chr9_101542517	A>G	t	tgt	5	gggctgtcggaccttcgagtggg	GGG	Pathogenic	203286|ANKS6	377750405	NM_173551.4:c.1322A>G	C3809320
FE-BE3	5	7	chr9	6645498	chr9_6645498	T>C	a	cat	18	ccctggcacaggactgcatggcc	CCC	Pathogenic	2731|GLDC	121964978	NM_000170.2:c.2T>C	C0751748
FE-BE3	5	7	chr9	35093025	chr9_35093025	T>C	a	acc	17	cccagcccgcttacctacctgct	CCC	Likely pathogenic	84720|PIGO	1064793230	NM_032634.3:c.1119+2T>C	CN517202
FE-BE3	5	7	chr9	36219891	chr9_36219891	T>C	a	caa	19	ccagaggcgtatgcttcaatgca	CCA	Pathogenic/Likely pathogenic	10020|GNE	748949603	NM_001128227.2:c.1853T>C	C1833373 C1853926
FE-BE3	5	7	chr9	36222884	chr9_36222884	T>C	a	caa	18	cccacacagggagatgcaaagtg	CCC	Likely pathogenic	10020|GNE	1057516798	NM_001190383.1:c.1411+486T>C	C1833373
FE-BE3	5	7	chr9	98220293	chr9_98220293	T>C	a	cac	18	ccccttataatacactcacaatg	CCC	Pathogenic	5727|PTCH1	786204056	NM_001083602.2:c.2970+2T>C	C0004779
FE-BE3	5	7	chr9	104189862	chr9_104189862	T>C	a	cac	18	cctcagcacagcacgccacttcc	CCT	Pathogenic	229|ALDOB	118204430	NM_000035.3:c.442T>C	C0016751
FE-BE3	5	7	chr9	107568557	chr9_107568557	T>C	a	aca	19	cccctgcccctgggggacacaca	CCC	Pathogenic	19|ABCA1	137854494	NM_005502.3:c.4429T>C	C0039292
FE-BE3	5	7	chr9	136219373	chr9_136219373	T>C	a	cca	19	ccaggtctcgataatgccagtgg	CCA	Pathogenic	6834|SURF1	398122806	NM_003172.3:c.679T>C	C3502630
FE-BE3	5	7	chr9	139412360	chr9_139412360	T>C	a	act	17	cccagcgtgttgatgcacttgcc	CCC	Pathogenic/Likely pathogenic	4851|NOTCH1	587777736	NM_017617.4:c.1285T>C	C4014970
FE-BE3	5	7	chr9	34648340	chr9_34648340	A>G	a	cca	19	ccttgacaggtatgggccagcag	CCT	Pathogenic	2592|GALT	111033830	NM_000155.3:c.574A>G	C0268151
FE-BE3	5	7	chr9	37436726	chr9_37436726	A>G	a	caa	18	ccttgttggcagctaacaacttg	CCT	Pathogenic	9380|GRHPR	180177324	NM_012203.1:c.934A>G	C0268165
FE-BE3	5	7	chr9	80880286	chr9_80880286	A>G	a	cca	19	ccttttcttctctcgaccaggct	CCT	Pathogenic	84131|CEP78	1057518753	NM_001330691.2:c.1626-2A>G	C4310657
FE-BE3	5	7	chr9	133748282	chr9_133748282	A>G	a	tca	19	cccccgttctatatcatcactga	CCC	Likely pathogenic	25|ABL1	1057519772	NM_007313.2:c.1000A>G	C0023473
FE-BE3	5	7	chr9	134384300	chr9_134384300	A>G	a	aat	17	cctctttgaaacagagaatgctc	CCT	Pathogenic	10585|POMT1	397514501	NM_001077365.1:c.430A>G	C1836373
FE-BE3	5	7	chr9	140056515	chr9_140056515	A>G	a	cca	19	ccaagcccttcaagtaccagggc	CCA	Likely pathogenic	2902|GRIN1	1064795337	NM_007327.3:c.1607A>G	CN517202
FE-BE3	5	7	chr9	36222884	chr9_36222884	T>C	a	aaa	17	ccacacagggagatgcaaagtgt	CCA	Likely pathogenic	10020|GNE	1057516798	NM_001190383.1:c.1411+486T>C	C1833373
FE-BE3	5	7	chr9	98220293	chr9_98220293	T>C	a	aca	17	cccttataatacactcacaatga	CCC	Pathogenic	5727|PTCH1	786204056	NM_001083602.2:c.2970+2T>C	C0004779
FE-BE3	5	7	chr9	107568557	chr9_107568557	T>C	a	cac	18	ccctgcccctgggggacacacag	CCC	Pathogenic	19|ABCA1	137854494	NM_005502.3:c.4429T>C	C0039292
FE-BE3	5	7	chr9	107568557	chr9_107568557	T>C	a	aca	17	cctgcccctgggggacacacagg	CCT	Pathogenic	19|ABCA1	137854494	NM_005502.3:c.4429T>C	C0039292
FE-BE3	5	7	chr9	133748282	chr9_133748282	A>G	a	cac	18	ccccgttctatatcatcactgag	CCC	Likely pathogenic	25|ABL1	1057519772	NM_007313.2:c.1000A>G	C0023473
FE-BE3	5	7	chr9	133748282	chr9_133748282	A>G	a	act	17	cccgttctatatcatcactgagt	CCC	Likely pathogenic	25|ABL1	1057519772	NM_007313.2:c.1000A>G	C0023473
YEE-BE3	5	6	chr9	12704589	chr9_12704589	T>C	t	ta	5	catctattcctgaatggaacagg	AGG	Likely pathogenic	7306|TYRP1	776174514	NM_000550.2:c.1145T>C	C1859932
YEE-BE3	5	6	chr9	34647911	chr9_34647911	T>C	t	tg	5	tgcatgggcctcagtcacagagg	AGG	Pathogenic	2592|GALT	111033702	NM_000155.3:c.460T>C	C0268151
YEE-BE3	5	6	chr9	34647950	chr9_34647950	T>C	t	tg	5	cccttgggtgcaggtttgtgagg	AGG	Pathogenic	2592|GALT	111033708	NM_000155.3:c.499T>C	C0268151
YEE-BE3	5	6	chr9	34650444	chr9_34650444	T>C	t	tg	5	cgcctgaccacgccgaccacagg	AGG	Pathogenic	2592|GALT	111033824	NM_000155.3:c.1138T>C	C0268151
YEE-BE3	5	6	chr9	75407245	chr9_75407245	T>C	t	tg	5	accttgctgggaaacaatggtgg	TGG	Pathogenic	117531|TMC1	121908076	NM_138691.2:c.1543T>C	C1832978
YEE-BE3	5	6	chr9	77249671	chr9_77249671	T>C	t	ta	5	gccctaggaatgtcaagagatgg	TGG	Likely pathogenic	6096|RORB	869312971	NM_006914.3:c.218T>C	C0950123
YEE-BE3	5	6	chr9	100840588	chr9_100840588	T>C	t	ta	5	cgcatacccgctccagcctgagg	AGG	Pathogenic	54187|NANS	878852981	NM_018946.3:c.562T>C	C1864872
YEE-BE3	5	6	chr9	131085379	chr9_131085379	T>C	t	tt	6	gctgttggccgccggctccgcgg	CGG	Pathogenic	51117|COQ4	786204770	NM_016035.4:c.155T>C	C4225392
YEE-BE3	5	6	chr9	133738357	chr9_133738357	T>C	t	ta	5	ccagtacggggaggtgtacgagg	AGG	Pathogenic/Likely pathogenic	25|ABL1	121913461	NM_005157.5:c.757T>C	C0023473 C4016396 C1855472
YEE-BE3	5	6	chr9	6533142	chr9_6533142	A>G	t	tt	6	tttgttctctggtttcacgaagg	AGG	Likely pathogenic	2731|GLDC	772574530	NM_000170.2:c.2938A>G	C4021085
YEE-BE3	5	6	chr9	21971146	chr9_21971146	A>G	t	gt	6	cgcagttgggctccgcgccgtgg	TGG	Likely pathogenic	1029|CDKN2A	559848002	NM_000077.4:c.212A>G	CN517202
YEE-BE3	5	6	chr9	32984797	chr9_32984797	A>G	t	at	6	gccaatggtaacgggcctttggg	GGG	Pathogenic	54840|APTX	121908133	NM_175069.2:c.644A>G	C1859598
YEE-BE3	5	6	chr9	35657945	chr9_35657945	A>G	t	tt	6	gactttcccctaggcggaaaggg	GGG	Pathogenic	6023|RMRP	199476103	NR_003051.3:n.71A>G	C0220748 C1834821 CN517202
YEE-BE3	5	6	chr9	107584801	chr9_107584801	A>G	t	tt	5	tccattgtggcccaggaaggagg	AGG	Pathogenic	19|ABCA1	28937313	NM_005502.3:c.2804A>G	C0039292
YEE-BE3	5	6	chr9	107584802	chr9_107584802	A>G	t	tt	6	tccattgtggcccaggaaggagg	AGG	Likely pathogenic	19|ABCA1	28937314	NM_005502.3:c.2803A>G	C0039292
YEE-BE3	5	6	chr9	130699738	chr9_130699738	A>G	t	gt	6	tgtagtaggtgaagatgatcagg	AGG	Pathogenic	8818|DPM2	397514503	NM_003863.3:c.68A>G	C3554385
YEE-BE3	5	6	chr9	98239986	chr9_98239986	A>G	t	tg	5	gagctgcaagcagaacaatgggg	GGG	Pathogenic	5727|PTCH1	1064793978	NM_001083602.2:c.1150-2A>G	CN517202
YEE-BE3	5	6	chr9	98268883	chr9_98268883	A>G	t	tg	5	cccctggggacgaagcagaaggg	GGG	Likely pathogenic	5727|PTCH1	878853849	NM_000264.4:c.202-2A>G	C0004779
YEE-BE3	5	6	chr9	101542517	chr9_101542517	A>G	t	tg	5	gggctgtcggaccttcgagtggg	GGG	Pathogenic	203286|ANKS6	377750405	NM_173551.4:c.1322A>G	C3809320
YEE-BE3	5	6	chr9	130581941	chr9_130581941	A>G	t	tg	5	cgcctgcggggataaagccaggg	GGG	Pathogenic	2022|ENG	373842615	NM_001114753.2:c.1273-2A>G	CN221549 CN517202 CN169374
YEE-BE3	5	6	chr9	6534758	chr9_6534758	T>C	a	at	18	ccggtcccagtgggaagatgtaa	CCG	Likely pathogenic	2731|GLDC	386833571	NM_000170.2:c.2869T>C	C0751748
YEE-BE3	5	6	chr9	6645498	chr9_6645498	T>C	a	at	18	ccctggcacaggactgcatggcc	CCC	Pathogenic	2731|GLDC	121964978	NM_000170.2:c.2T>C	C0751748
YEE-BE3	5	6	chr9	36219891	chr9_36219891	T>C	a	aa	19	ccagaggcgtatgcttcaatgca	CCA	Pathogenic/Likely pathogenic	10020|GNE	748949603	NM_001128227.2:c.1853T>C	C1833373 C1853926
YEE-BE3	5	6	chr9	36222884	chr9_36222884	T>C	a	aa	18	cccacacagggagatgcaaagtg	CCC	Likely pathogenic	10020|GNE	1057516798	NM_001190383.1:c.1411+486T>C	C1833373
YEE-BE3	5	6	chr9	97369221	chr9_97369221	T>C	a	aa	18	ccttgtccaccaaaatgaactcc	CCT	Pathogenic	2203|FBP1	121918191	NM_001127628.1:c.581T>C	C0016756
YEE-BE3	5	6	chr9	98220293	chr9_98220293	T>C	a	ac	18	ccccttataatacactcacaatg	CCC	Pathogenic	5727|PTCH1	786204056	NM_001083602.2:c.2970+2T>C	C0004779
YEE-BE3	5	6	chr9	104189862	chr9_104189862	T>C	a	ac	18	cctcagcacagcacgccacttcc	CCT	Pathogenic	229|ALDOB	118204430	NM_000035.3:c.442T>C	C0016751
YEE-BE3	5	6	chr9	107568557	chr9_107568557	T>C	a	ca	19	cccctgcccctgggggacacaca	CCC	Pathogenic	19|ABCA1	137854494	NM_005502.3:c.4429T>C	C0039292
YEE-BE3	5	6	chr9	136219373	chr9_136219373	T>C	a	ca	19	ccaggtctcgataatgccagtgg	CCA	Pathogenic	6834|SURF1	398122806	NM_003172.3:c.679T>C	C3502630
YEE-BE3	5	6	chr9	139400228	chr9_139400228	T>C	a	ca	19	ccgtgaaggggcccaggcacagg	CCG	Pathogenic/Likely pathogenic	4851|NOTCH1	864622060	NM_017617.4:c.4120T>C	C4014970
YEE-BE3	5	6	chr9	34648340	chr9_34648340	A>G	a	ca	19	ccttgacaggtatgggccagcag	CCT	Pathogenic	2592|GALT	111033830	NM_000155.3:c.574A>G	C0268151
YEE-BE3	5	6	chr9	34649452	chr9_34649452	A>G	a	ca	19	ccaactggaaccattggcagctg	CCA	Pathogenic	2592|GALT	111033786	NM_000155.3:c.950A>G	C0268151
YEE-BE3	5	6	chr9	37436726	chr9_37436726	A>G	a	aa	18	ccttgttggcagctaacaacttg	CCT	Pathogenic	9380|GRHPR	180177324	NM_012203.1:c.934A>G	C0268165
YEE-BE3	5	6	chr9	80880286	chr9_80880286	A>G	a	ca	19	ccttttcttctctcgaccaggct	CCT	Pathogenic	84131|CEP78	1057518753	NM_001330691.2:c.1626-2A>G	C4310657
YEE-BE3	5	6	chr9	133748282	chr9_133748282	A>G	a	ca	19	cccccgttctatatcatcactga	CCC	Likely pathogenic	25|ABL1	1057519772	NM_007313.2:c.1000A>G	C0023473
YEE-BE3	5	6	chr9	140056515	chr9_140056515	A>G	a	ca	19	ccaagcccttcaagtaccagggc	CCA	Likely pathogenic	2902|GRIN1	1064795337	NM_007327.3:c.1607A>G	CN517202
YEE-BE3	5	6	chr9	107568557	chr9_107568557	T>C	a	ac	18	ccctgcccctgggggacacacag	CCC	Pathogenic	19|ABCA1	137854494	NM_005502.3:c.4429T>C	C0039292
YEE-BE3	5	6	chr9	133748282	chr9_133748282	A>G	a	ac	18	ccccgttctatatcatcactgag	CCC	Likely pathogenic	25|ABL1	1057519772	NM_007313.2:c.1000A>G	C0023473
A-BE3	4	9	chr10	8105967	chr10_8105967	T>C	t	gggagt	9	gcagggagtgtgtgaactgtggg	GGG	Likely pathogenic	2625|GATA3	767074039	NM_001002295.1:c.790T>C	CN517202
A-BE3	4	9	chr10	94405401	chr10_94405401	T>C	t	ggtaat	6	ggaggtaataactttgtaagtgg	TGG	Pathogenic	3832|KIF11	730882063	NM_004523.3:c.2547+2T>C	C1835265
A-BE3	4	9	chr10	102546770	chr10_102546770	T>C	t	agaggt	9	ttaagaggtatgagggccagagg	AGG	Pathogenic	5076|PAX2	747453876	NM_003990.4:c.685+2T>C	CN517202
A-BE3	4	9	chr10	123274776	chr10_123274776	A>G	t	agtaaa	6	tgcagtaaatggctatctccagg	AGG	Likely pathogenic	2263|FGFR2	1064796452	NM_001144917.1:c.939+4717A>G	CN517202
A-BE3	4	9	chr10	123279509	chr10_123279509	A>G	t	gaggta	8	cttgaggtagggcagcccgtcgg	CGG	Pathogenic	2263|FGFR2	1057519040	NM_022970.3:c.923A>G	C0010273
A-BE3	4	9	chr10	131761726	chr10_131761726	A>G	t	attgga	6	gaaattggatttccggaggttgg	TGG	Pathogenic	253738|EBF3	1057519518	NM_001005463.2:c.196A>G	C4310618
A-BE3	4	9	chr10	8105967	chr10_8105967	T>C	t	ggagtg	8	cagggagtgtgtgaactgtgggg	GGG	Likely pathogenic	2625|GATA3	767074039	NM_001002295.1:c.790T>C	CN517202
A-BE3	4	9	chr10	102546770	chr10_102546770	T>C	t	gaggta	8	taagaggtatgagggccagaggg	GGG	Pathogenic	5076|PAX2	747453876	NM_003990.4:c.685+2T>C	CN517202
A-BE3	4	9	chr10	123279509	chr10_123279509	A>G	t	aggtag	7	ttgaggtagggcagcccgtcggg	GGG	Pathogenic	2263|FGFR2	1057519040	NM_022970.3:c.923A>G	C0010273
A-BE3	4	9	chr10	50679131	chr10_50679131	T>C	a	ctttta	20	cctttgttttgggtcttttagca	CCT	Pathogenic	2074|ERCC6	121917905	NM_000124.3:c.2960T>C	C0220722
A-BE3	4	9	chr10	123276899	chr10_123276899	T>C	a	atattc	17	cccgccaagcacgtatattcccc	CCC	Pathogenic	2263|FGFR2	121918489	NR_073009.1:n.1468T>C	C0010273
A-BE3	4	9	chr10	50870682	chr10_50870682	A>G	a	ccaact	18	cctgttctttgtccccaactaca	CCT	Likely pathogenic	1103|CHAT	#N/A	NM_020984.3:c.1486-9A>G	CN517202
A-BE3	4	9	chr10	89685308	chr10_89685308	A>G	a	acaatc	15	ccattacaagatatacaatctgt	CCA	Pathogenic	5728|PTEN	876660634	NM_001304718.1:c.-541-5495A>G	C0027672
A-BE3	4	9	chr10	102749019	chr10_102749019	A>G	a	ttcaat	19	ccctgaacggaggcttcaatctt	CCC	Pathogenic	56652|TWNK	370231886	NM_001163813.1:c.-119-382A>G	C0751651
A-BE3	4	9	chr10	123276899	chr10_123276899	T>C	a	tattcc	16	ccgccaagcacgtatattcccca	CCG	Pathogenic	2263|FGFR2	121918489	NR_073009.1:n.1468T>C	C0010273
A-BE3	4	9	chr10	102749019	chr10_102749019	A>G	a	tcaatc	18	cctgaacggaggcttcaatcttt	CCT	Pathogenic	56652|TWNK	370231886	NM_001163813.1:c.-119-382A>G	C0751651
Y-BE3	4	8	chr10	8105967	chr10_8105967	T>C	t	ggagt	8	cagggagtgtgtgaactgtgggg	GGG	Likely pathogenic	2625|GATA3	767074039	NM_001002295.1:c.790T>C	CN517202
Y-BE3	4	8	chr10	73111542	chr10_73111542	T>C	t	gatat	8	actgatatcaggtgagagccagg	AGG	Pathogenic	55315|SLC29A3	397514626	NR_033414.1:n.358-4296T>C	C1864445
Y-BE3	4	8	chr10	94405401	chr10_94405401	T>C	t	ggtaa	6	ggaggtaataactttgtaagtgg	TGG	Pathogenic	3832|KIF11	730882063	NM_004523.3:c.2547+2T>C	C1835265
Y-BE3	4	8	chr10	102546770	chr10_102546770	T>C	t	gaggt	8	taagaggtatgagggccagaggg	GGG	Pathogenic	5076|PAX2	747453876	NM_003990.4:c.685+2T>C	CN517202
Y-BE3	4	8	chr10	30602855	chr10_30602855	A>G	t	ggatt	8	aatggattctgaatgtacagagg	AGG	Pathogenic	55149|MTPAP	267606900	NM_018109.3:c.1432A>G	C3150925
Y-BE3	4	8	chr10	123274776	chr10_123274776	A>G	t	agtaa	6	tgcagtaaatggctatctccagg	AGG	Likely pathogenic	2263|FGFR2	1064796452	NM_001144917.1:c.939+4717A>G	CN517202
Y-BE3	4	8	chr10	123279509	chr10_123279509	A>G	t	gaggt	8	cttgaggtagggcagcccgtcgg	CGG	Pathogenic	2263|FGFR2	1057519040	NM_022970.3:c.923A>G	C0010273
Y-BE3	4	8	chr10	131761726	chr10_131761726	A>G	t	attgg	6	gaaattggatttccggaggttgg	TGG	Pathogenic	253738|EBF3	1057519518	NM_001005463.2:c.196A>G	C4310618
Y-BE3	4	8	chr10	123279509	chr10_123279509	A>G	t	aggta	7	ttgaggtagggcagcccgtcggg	GGG	Pathogenic	2263|FGFR2	1057519040	NM_022970.3:c.923A>G	C0010273
Y-BE3	4	8	chr10	123279558	chr10_123279558	A>G	t	ttgat	5	tgcttgatccactggatgtgggg	GGG	Pathogenic	2263|FGFR2	121918500	NR_073009.1:n.1176A>G	C0010273
Y-BE3	4	8	chr10	3824319	chr10_3824319	T>C	a	tccac	19	ccagaatgattttggtccacaga	CCA	Pathogenic	1316|KLF6	121909142	NR_027653.1:n.457T>C	C4015779
Y-BE3	4	8	chr10	50679131	chr10_50679131	T>C	a	tttta	20	cctttgttttgggtcttttagca	CCT	Pathogenic	2074|ERCC6	121917905	NM_000124.3:c.2960T>C	C0220722
Y-BE3	4	8	chr10	123276899	chr10_123276899	T>C	a	tattc	17	cccgccaagcacgtatattcccc	CCC	Pathogenic	2263|FGFR2	121918489	NR_073009.1:n.1468T>C	C0010273
Y-BE3	4	8	chr10	50870682	chr10_50870682	A>G	a	caact	18	cctgttctttgtccccaactaca	CCT	Likely pathogenic	1103|CHAT	#N/A	NM_020984.3:c.1486-9A>G	CN517202
Y-BE3	4	8	chr10	102749019	chr10_102749019	A>G	a	tcaat	19	ccctgaacggaggcttcaatctt	CCC	Pathogenic	56652|TWNK	370231886	NM_001163813.1:c.-119-382A>G	C0751651
Y-BE3	4	8	chr10	123276899	chr10_123276899	T>C	a	attcc	16	ccgccaagcacgtatattcccca	CCG	Pathogenic	2263|FGFR2	121918489	NR_073009.1:n.1468T>C	C0010273
Y-BE3	4	8	chr10	102749019	chr10_102749019	A>G	a	caatc	18	cctgaacggaggcttcaatcttt	CCT	Pathogenic	56652|TWNK	370231886	NM_001163813.1:c.-119-382A>G	C0751651
FE-BE3	5	7	chr10	71144104	chr10_71144104	T>C	t	tgg	5	ttcttggccctggatcttggagg	AGG	Pathogenic	3098|HK1	137853249	NM_033500.2:c.1550T>C	C0472792
FE-BE3	5	7	chr10	73111542	chr10_73111542	T>C	t	tat	7	ctgatatcaggtgagagccaggg	GGG	Pathogenic	55315|SLC29A3	397514626	NR_033414.1:n.358-4296T>C	C1864445
FE-BE3	5	7	chr10	94405401	chr10_94405401	T>C	t	gta	6	ggaggtaataactttgtaagtgg	TGG	Pathogenic	3832|KIF11	730882063	NM_004523.3:c.2547+2T>C	C1835265
FE-BE3	5	7	chr10	17127638	chr10_17127638	A>G	t	aat	7	cactaatctgggagtctgaatgg	TGG	Likely pathogenic	8029|CUBN	386833772	NM_001081.3:c.2068A>G	C1306856
FE-BE3	5	7	chr10	123274776	chr10_123274776	A>G	t	gta	6	tgcagtaaatggctatctccagg	AGG	Likely pathogenic	2263|FGFR2	1064796452	NM_001144917.1:c.939+4717A>G	CN517202
FE-BE3	5	7	chr10	123279509	chr10_123279509	A>G	t	ggt	7	ttgaggtagggcagcccgtcggg	GGG	Pathogenic	2263|FGFR2	1057519040	NM_022970.3:c.923A>G	C0010273
FE-BE3	5	7	chr10	131761726	chr10_131761726	A>G	t	ttg	6	gaaattggatttccggaggttgg	TGG	Pathogenic	253738|EBF3	1057519518	NM_001005463.2:c.196A>G	C4310618
FE-BE3	5	7	chr10	135184174	chr10_135184174	A>G	t	att	6	gtgcattgagggccttggggcgg	CGG	Pathogenic	1892|ECHS1	201865375	NM_004092.3:c.176A>G	C4225391
FE-BE3	5	7	chr10	123279558	chr10_123279558	A>G	t	ttg	6	gtgcttgatccactggatgtggg	GGG	Pathogenic	2263|FGFR2	121918500	NR_073009.1:n.1176A>G	C0010273
FE-BE3	5	7	chr10	123279558	chr10_123279558	A>G	t	tga	5	tgcttgatccactggatgtgggg	GGG	Pathogenic	2263|FGFR2	121918500	NR_073009.1:n.1176A>G	C0010273
FE-BE3	5	7	chr10	93244	chr10_93244	T>C	a	aca	19	ccaatgaaggtggctgacatttt	CCA	Pathogenic	347688|TUBB8	869025611	NM_177987.2:c.1088T>C	C4225210
FE-BE3	5	7	chr10	93646	chr10_93646	T>C	a	aca	19	ccactcatggtagcagacaccag	CCA	Pathogenic	347688|TUBB8	869025271	NM_177987.2:c.686T>C	C4225210
FE-BE3	5	7	chr10	3824319	chr10_3824319	T>C	a	cca	19	ccagaatgattttggtccacaga	CCA	Pathogenic	1316|KLF6	121909142	NR_027653.1:n.457T>C	C4015779
FE-BE3	5	7	chr10	14996008	chr10_14996008	T>C	a	ata	17	cccctcgaaagaactcatagcgc	CCC	Pathogenic	64421|DCLRE1C	121908158	NM_001033855.2:c.2T>C	C1801959
FE-BE3	5	7	chr10	123276899	chr10_123276899	T>C	a	att	17	cccgccaagcacgtatattcccc	CCC	Pathogenic	2263|FGFR2	121918489	NR_073009.1:n.1468T>C	C0010273
FE-BE3	5	7	chr10	17272708	chr10_17272708	A>G	a	aca	19	ccctgcaatctttcagacaggtt	CCC	Pathogenic	7431|VIM	1085307141	NM_003380.3:c.623A>G	C1861827
FE-BE3	5	7	chr10	50870682	chr10_50870682	A>G	a	aac	18	cctgttctttgtccccaactaca	CCT	Likely pathogenic	1103|CHAT	#N/A	NM_020984.3:c.1486-9A>G	CN517202
FE-BE3	5	7	chr10	89720714	chr10_89720714	A>G	a	aaa	19	ccagaggaaacctcagaaaaagt	CCA	Likely pathogenic	5728|PTEN	562015640	NM_000314.6:c.865A>G	C0027672
FE-BE3	5	7	chr10	102749019	chr10_102749019	A>G	a	caa	19	ccctgaacggaggcttcaatctt	CCC	Pathogenic	56652|TWNK	370231886	NM_001163813.1:c.-119-382A>G	C0751651
FE-BE3	5	7	chr10	102749019	chr10_102749019	A>G	a	aat	18	cctgaacggaggcttcaatcttt	CCT	Pathogenic	56652|TWNK	370231886	NM_001163813.1:c.-119-382A>G	C0751651
YEE-BE3	5	6	chr10	43609069	chr10_43609069	T>C	t	tg	5	cacctgcaactgcttccctgagg	AGG	Pathogenic	5979|RET	77558292	NM_020975.4:c.1825T>C	C1833921 CN517202
YEE-BE3	5	6	chr10	71144104	chr10_71144104	T>C	t	tg	5	ttcttggccctggatcttggagg	AGG	Pathogenic	3098|HK1	137853249	NM_033500.2:c.1550T>C	C0472792
YEE-BE3	5	6	chr10	94405401	chr10_94405401	T>C	t	gt	6	ggaggtaataactttgtaagtgg	TGG	Pathogenic	3832|KIF11	730882063	NM_004523.3:c.2547+2T>C	C1835265
YEE-BE3	5	6	chr10	95399957	chr10_95399957	T>C	t	tt	6	gaaattcaaagtacctgtagagg	AGG	Likely pathogenic	5146|PDE6C	786205462	NM_006204.3:c.1613T>C	CN517202
YEE-BE3	5	6	chr10	104377106	chr10_104377106	T>C	t	at	6	ggccatcacgtttgtctccacgg	CGG	Pathogenic	51684|SUFU	#N/A	NM_016169.3:c.1217T>C	CN596207
YEE-BE3	5	6	chr10	123274776	chr10_123274776	A>G	t	gt	6	tgcagtaaatggctatctccagg	AGG	Likely pathogenic	2263|FGFR2	1064796452	NM_001144917.1:c.939+4717A>G	CN517202
YEE-BE3	5	6	chr10	123279558	chr10_123279558	A>G	t	tt	6	gtgcttgatccactggatgtggg	GGG	Pathogenic	2263|FGFR2	121918500	NR_073009.1:n.1176A>G	C0010273
YEE-BE3	5	6	chr10	131761726	chr10_131761726	A>G	t	tt	6	gaaattggatttccggaggttgg	TGG	Pathogenic	253738|EBF3	1057519518	NM_001005463.2:c.196A>G	C4310618
YEE-BE3	5	6	chr10	135176428	chr10_135176428	A>G	t	tt	6	ttctttccggtcatcctggcagg	AGG	Likely pathogenic	1892|ECHS1	565090080	NM_004092.3:c.817A>G	CN517202
YEE-BE3	5	6	chr10	135184174	chr10_135184174	A>G	t	at	6	gtgcattgagggccttggggcgg	CGG	Pathogenic	1892|ECHS1	201865375	NM_004092.3:c.176A>G	C4225391
YEE-BE3	5	6	chr10	123279558	chr10_123279558	A>G	t	tg	5	tgcttgatccactggatgtgggg	GGG	Pathogenic	2263|FGFR2	121918500	NR_073009.1:n.1176A>G	C0010273
YEE-BE3	5	6	chr10	93244	chr10_93244	T>C	a	ca	19	ccaatgaaggtggctgacatttt	CCA	Pathogenic	347688|TUBB8	869025611	NM_177987.2:c.1088T>C	C4225210
YEE-BE3	5	6	chr10	93646	chr10_93646	T>C	a	ca	19	ccactcatggtagcagacaccag	CCA	Pathogenic	347688|TUBB8	869025271	NM_177987.2:c.686T>C	C4225210
YEE-BE3	5	6	chr10	3824319	chr10_3824319	T>C	a	ca	19	ccagaatgattttggtccacaga	CCA	Pathogenic	1316|KLF6	121909142	NR_027653.1:n.457T>C	C4015779
YEE-BE3	5	6	chr10	17272708	chr10_17272708	A>G	a	ca	19	ccctgcaatctttcagacaggtt	CCC	Pathogenic	7431|VIM	1085307141	NM_003380.3:c.623A>G	C1861827
YEE-BE3	5	6	chr10	50870682	chr10_50870682	A>G	a	ac	18	cctgttctttgtccccaactaca	CCT	Likely pathogenic	1103|CHAT	#N/A	NM_020984.3:c.1486-9A>G	CN517202
YEE-BE3	5	6	chr10	89692860	chr10_89692860	A>G	a	at	18	ccaatggctaagtgaagatgaca	CCA	Likely pathogenic	5728|PTEN	869312775	NM_001304718.1:c.-407A>G	C0018553
YEE-BE3	5	6	chr10	89720714	chr10_89720714	A>G	a	aa	19	ccagaggaaacctcagaaaaagt	CCA	Likely pathogenic	5728|PTEN	562015640	NM_000314.6:c.865A>G	C0027672
YEE-BE3	5	6	chr10	102749019	chr10_102749019	A>G	a	aa	19	ccctgaacggaggcttcaatctt	CCC	Pathogenic	56652|TWNK	370231886	NM_001163813.1:c.-119-382A>G	C0751651
YEE-BE3	5	6	chr10	102749019	chr10_102749019	A>G	a	at	18	cctgaacggaggcttcaatcttt	CCT	Pathogenic	56652|TWNK	370231886	NM_001163813.1:c.-119-382A>G	C0751651
A-BE3	4	9	chr11	12958749	chr11_12958749	T>C	t	tattta	8	tcatatttacaggcttgtaaagg	AGG	Pathogenic	7003|TEAD1	11567847	NM_021961.5:c.1261T>C	C4016395
A-BE3	4	9	chr11	22283777	chr11_22283777	T>C	t	tttaaa	5	ttctttaaagggaagttcgtagg	AGG	Pathogenic	203859|ANO5	137854526	NM_213599.2:c.1733T>C	C1969785 CN517202
A-BE3	4	9	chr11	61161435	chr11_61161435	T>C	t	gtaatt	9	gaagtaattcgcctgttttttgg	TGG	Likely pathogenic	51259|TMEM216	541666319	NM_016499.5:c.33T>C	C1842577
A-BE3	4	9	chr11	61724926	chr11_61724926	T>C	t	tggtgt	7	cactggtgtatacacaggtgagg	AGG	Pathogenic	7439|BEST1	267606679	NR_134580.1:n.1284T>C	C1860406
A-BE3	4	9	chr11	108013272	chr11_108013272	T>C	t	gaatag	7	caagaatagtaggtaaggccagg	AGG	Pathogenic	38|ACAT1	120074146	NM_000019.3:c.935T>C	C1536500
A-BE3	4	9	chr11	2181107	chr11_2181107	A>G	t	gtagag	5	ctggtagagggagcagatgctgg	TGG	Likely pathogenic	3630|INS	121908277	NM_000207.2:c.308A>G	C1833104
A-BE3	4	9	chr11	5246958	chr11_5246958	A>G	t	tgtggg	4	agctgtgggaggaagataagagg	AGG	Pathogenic	3043|HBB	33914668	NM_000518.4:c.316-2A>G	C0005283 CN517202 CN169374
A-BE3	4	9	chr11	6637752	chr11_6637752	A>G	t	tttttt	7	ttttttttttttttgagggatgg	TGG	Likely pathogenic	1200|TPP1	935526225	NM_000391.3:c.887-18A>G	CN517202
A-BE3	4	9	chr11	17409095	chr11_17409095	A>G	t	tgaggg	4	agatgagggtctcagccctgcgg	CGG	Pathogenic	3767|KCNJ11	193929348	NM_000525.3:c.544A>G	C1833104
A-BE3	4	9	chr11	17548826	chr11_17548826	A>G	t	atgggt	5	ctcatgggtacaggaggagatgg	TGG	Likely pathogenic	10083|USH1C	777591673	NM_005709.3:c.440A>G	C0271097
A-BE3	4	9	chr11	45931824	chr11_45931824	A>G	t	gaagta	8	gtagaagtagattttctgccagg	AGG	Pathogenic	9409|PEX16	397514472	NM_004813.2:c.992A>G	C3553960
A-BE3	4	9	chr11	69633556	chr11_69633556	A>G	t	agtaga	6	cgcagtagagcttgcggcgccgg	CGG	Pathogenic	2248|FGF3	281860300	NM_005247.2:c.146A>G	C1853144
A-BE3	4	9	chr11	86663032	chr11_86663032	A>G	t	aatatg	8	agaaatatgatggggcgctcagg	AGG	Pathogenic	8322|FZD4	104894223	NM_012193.3:c.766A>G	C0035344
A-BE3	4	9	chr11	94192749	chr11_94192749	A>G	t	tgtaag	4	ttctgtaagatacaaatcactgg	TGG	Likely pathogenic	4361|MRE11	878854776	NM_005591.3:c.1327-2A>G	C0027672
A-BE3	4	9	chr11	102480674	chr11_102480674	A>G	t	aatgtg	6	cgaaatgtgtatctcctcccagg	AGG	Pathogenic	9313|MMP20	786204826	NM_004771.3:c.611A>G	C2675858
A-BE3	4	9	chr11	118971106	chr11_118971106	A>G	t	atagta	5	gacatagtacaggattcctgcgg	CGG	Pathogenic	1798|DPAGT1	28934876	NM_001382.3:c.509A>G	C1842572
A-BE3	4	9	chr11	125864942	chr11_125864942	A>G	t	gtatgt	9	tttgtatgttgaacctttgaggg	GGG	Pathogenic	50937|CDON	387906997	NM_016952.4:c.2368A>G	C3280215
A-BE3	4	9	chr11	6413206	chr11_6413206	T>C	t	ttgtga	4	cacttgtgaggaagttcctgggg	GGG	Pathogenic	6609|SMPD1	120074124	NR_134502.1:n.623+473T>C	C0268242 C0268243 C0028064 CN517202
A-BE3	4	9	chr11	6637752	chr11_6637752	A>G	t	tttttt	6	tttttttttttttgagggatggg	GGG	Likely pathogenic	1200|TPP1	935526225	NM_000391.3:c.887-18A>G	CN517202
A-BE3	4	9	chr11	17408863	chr11_17408863	A>G	t	atggta	5	gacatggtagatgatcagcgggg	GGG	Pathogenic	3767|KCNJ11	104894248	NM_000525.3:c.776A>G	C0027773
A-BE3	4	9	chr11	45931824	chr11_45931824	A>G	t	gtagat	5	gaagtagattttctgccaggtgg	TGG	Pathogenic	9409|PEX16	397514472	NM_004813.2:c.992A>G	C3553960
A-BE3	4	9	chr11	45931824	chr11_45931824	A>G	t	tagatt	4	aagtagattttctgccaggtggg	GGG	Pathogenic	9409|PEX16	397514472	NM_004813.2:c.992A>G	C3553960
A-BE3	4	9	chr11	62459947	chr11_62459947	A>G	t	tgtgag	4	tactgtgagggggtggggtgagg	AGG	Pathogenic	26580|BSCL2	1013079991	NM_032667.6:c.574-2A>G	C1720863
A-BE3	4	9	chr11	69633556	chr11_69633556	A>G	t	gtagag	5	gcagtagagcttgcggcgccggg	GGG	Pathogenic	2248|FGF3	281860300	NM_005247.2:c.146A>G	C1853144
A-BE3	4	9	chr11	86663032	chr11_86663032	A>G	t	atatga	7	gaaatatgatggggcgctcaggg	GGG	Pathogenic	8322|FZD4	104894223	NM_012193.3:c.766A>G	C0035344
A-BE3	4	9	chr11	2905227	chr11_2905227	T>C	a	tactca	20	ccccaggtgcgctgtactcactt	CCC	Pathogenic	1028|CDKN1C	587777866	NM_000076.2:c.*5+2T>C	C0004903
A-BE3	4	9	chr11	6637288	chr11_6637288	T>C	a	acaccc	17	ccagagacagaccaacacccggc	CCA	Pathogenic	1200|TPP1	119455953	NM_000391.3:c.1093T>C	C1876161
A-BE3	4	9	chr11	13514351	chr11_13514351	T>C	a	aaacaa	19	ccgattttgtaagaaaacaaatt	CCG	Pathogenic	5741|PTH	104894271	NM_000315.3:c.52T>C	C1832648
A-BE3	4	9	chr11	17496466	chr11_17496466	T>C	a	acacac	19	ccctctgcaatctcacacaccag	CCC	Pathogenic	6833|ABCC8	193929360	NM_000352.4:c.257T>C	C1833104
A-BE3	4	9	chr11	31815343	chr11_31815343	T>C	a	aaccat	15	cccttcgattagaaaaccatacc	CCC	Pathogenic	5080|PAX6	121907925	NM_001604.5:c.815T>C	C0155299 C0009363
A-BE3	4	9	chr11	47353621	chr11_47353621	T>C	a	cacctc	16	ccccgagggctcctcacctcgca	CCC	Likely pathogenic	4607|MYBPC3	869025470	NM_000256.3:c.3814+2T>C	C0949658
A-BE3	4	9	chr11	47354743	chr11_47354743	T>C	a	ctcacc	18	ccccagaccctgggctcaccatg	CCC	Pathogenic	4607|MYBPC3	387906397	NM_000256.3:c.3330+2T>C	CN517202
A-BE3	4	9	chr11	47364127	chr11_47364127	T>C	a	ctcacc	18	cccccccagccaggctcaccctg	CCC	Pathogenic	4607|MYBPC3	111437311	NM_000256.3:c.1624+2T>C	C0949658 CN517202
A-BE3	4	9	chr11	47364570	chr11_47364570	T>C	a	cccacc	18	cctcaggtcccaggcccaccttt	CCT	Pathogenic	4607|MYBPC3	397515897	NM_000256.3:c.1351+2T>C	C0949658 CN517202
A-BE3	4	9	chr11	47364580	chr11_47364580	T>C	a	tcacaa	20	cccaggcccacctttcacaaaga	CCC	Likely pathogenic	4607|MYBPC3	727504279	NM_000256.3:c.1343T>C	C0949658
A-BE3	4	9	chr11	47371408	chr11_47371408	T>C	a	aaccac	19	cccatttgcccttgaaccacttg	CCC	Likely pathogenic	4607|MYBPC3	730880622	NM_000256.3:c.571T>C	CN517202
A-BE3	4	9	chr11	64574481	chr11_64574481	T>C	a	ccccac	19	ccctccttagatgcccccacctt	CCC	Pathogenic	4221|MEN1	#N/A	NM_000244.3:c.927+2T>C	CN517202
A-BE3	4	9	chr11	66638839	chr11_66638839	T>C	a	cacttc	16	cccatcttgcggaccacttctgg	CCC	Pathogenic	5091|PC	28940591	NM_001040716.1:c.434T>C	C0034341
A-BE3	4	9	chr11	102826071	chr11_102826071	T>C	a	ttttca	20	cccgcatcttggctttttcatga	CCC	Pathogenic	4322|MMP13	121909499	NM_002427.3:c.272T>C	C4016643
A-BE3	4	9	chr11	2466660	chr11_2466660	A>G	a	acaact	15	ccagggccgcgtctacaacttcc	CCA	Pathogenic	3784|KCNQ1	199472678	NM_000218.2:c.332A>G	C1141890 CN177655 CN517202
A-BE3	4	9	chr11	2549189	chr11_2549189	A>G	a	tcttca	20	cctggtctgcctcatcttcagcg	CCT	Pathogenic	3784|KCNQ1	120074192	NM_181798.1:c.37A>G	C1963067 C1837014
A-BE3	4	9	chr11	3845243	chr11_3845243	A>G	a	tacctc	16	cctactggaaccactacctcagc	CCT	Pathogenic	27315|PGAP2	879255232	NR_027016.2:n.247A>G	C3280153
A-BE3	4	9	chr11	6415497	chr11_6415497	A>G	a	cctaca	18	cctggaccatgagacctacatcc	CCT	Pathogenic	6609|SMPD1	371837210	NM_000543.4:c.1556A>G	C0268242
A-BE3	4	9	chr11	35016469	chr11_35016469	A>G	a	caactt	17	ccccctagtatttccaacttggg	CCC	Likely pathogenic	8050|PDHX	745949756	NM_003477.2:c.1256A>G	CN517202
A-BE3	4	9	chr11	36596292	chr11_36596292	A>G	a	tcctca	20	ccgtgtcaacaccttcctcagct	CCG	Likely pathogenic	5896|RAG1	772340017	NM_000448.2:c.1438A>G	CN517202
A-BE3	4	9	chr11	61133675	chr11_61133675	A>G	a	cttcat	19	ccctcagcatctcccttcatgtc	CCC	Pathogenic/Likely pathogenic	51524|TMEM138	387907132	NM_016464.4:c.287A>G	C3280906 CN517202
A-BE3	4	9	chr11	68213902	chr11_68213902	A>G	a	tcctca	20	ccctggcttggctctcctcagat	CCC	Likely pathogenic	4041|LRP5	1057519575	NM_002335.3:c.4489-2A>G	C0432252
A-BE3	4	9	chr11	76905397	chr11_76905397	A>G	a	caccta	20	ccgaggcctccccccacctagga	CCG	Pathogenic	4647|MYO7A	1060499803	NM_000260.3:c.4153-2A>G	C1838701
A-BE3	4	9	chr11	103033875	chr11_103033875	A>G	a	ttcaca	20	ccatctctgttcccttcacaggt	CCA	Pathogenic	79659|DYNC2H1	137853033	NM_001080463.1:c.4610A>G	C2751311
A-BE3	4	9	chr11	108236050	chr11_108236050	A>G	a	tcctta	20	cctttgtgtttttgtccttagtg	CCT	Likely pathogenic	472|ATM	786202087	NM_000051.3:c.8988-2A>G	C0027672
A-BE3	4	9	chr11	116703580	chr11_116703580	A>G	a	caactt	17	ccctgaggtcagaccaacttcag	CCC	Pathogenic	345|APOC3	121918381	NM_000040.2:c.280A>G	#N/A
A-BE3	4	9	chr11	2905227	chr11_2905227	T>C	a	actcac	19	cccaggtgcgctgtactcacttg	CCC	Pathogenic	1028|CDKN1C	587777866	NM_000076.2:c.*5+2T>C	C0004903
A-BE3	4	9	chr11	2905227	chr11_2905227	T>C	a	ctcact	18	ccaggtgcgctgtactcacttgg	CCA	Pathogenic	1028|CDKN1C	587777866	NM_000076.2:c.*5+2T>C	C0004903
A-BE3	4	9	chr11	9838508	chr11_9838508	T>C	a	acatca	15	ccagccgggcgccaacatcaatg	CCA	Likely pathogenic	81846|SBF2	869312963	NM_030962.3:c.3857T>C	C0950123
A-BE3	4	9	chr11	17496466	chr11_17496466	T>C	a	cacacc	18	cctctgcaatctcacacaccagg	CCT	Pathogenic	6833|ABCC8	193929360	NM_000352.4:c.257T>C	C1833104
A-BE3	4	9	chr11	47354743	chr11_47354743	T>C	a	tcacca	17	cccagaccctgggctcaccatgg	CCC	Pathogenic	4607|MYBPC3	387906397	NM_000256.3:c.3330+2T>C	CN517202
A-BE3	4	9	chr11	47354743	chr11_47354743	T>C	a	caccat	16	ccagaccctgggctcaccatggt	CCA	Pathogenic	4607|MYBPC3	387906397	NM_000256.3:c.3330+2T>C	CN517202
A-BE3	4	9	chr11	47364127	chr11_47364127	T>C	a	tcaccc	17	ccccccagccaggctcaccctgc	CCC	Pathogenic	4607|MYBPC3	111437311	NM_000256.3:c.1624+2T>C	C0949658 CN517202
A-BE3	4	9	chr11	47364127	chr11_47364127	T>C	a	caccct	16	cccccagccaggctcaccctgca	CCC	Pathogenic	4607|MYBPC3	111437311	NM_000256.3:c.1624+2T>C	C0949658 CN517202
A-BE3	4	9	chr11	47364580	chr11_47364580	T>C	a	cacaaa	19	ccaggcccacctttcacaaagag	CCA	Likely pathogenic	4607|MYBPC3	727504279	NM_000256.3:c.1343T>C	C0949658
A-BE3	4	9	chr11	47371408	chr11_47371408	T>C	a	accact	18	ccatttgcccttgaaccacttga	CCA	Likely pathogenic	4607|MYBPC3	730880622	NM_000256.3:c.571T>C	CN517202
A-BE3	4	9	chr11	64574481	chr11_64574481	T>C	a	cccacc	18	cctccttagatgcccccaccttg	CCT	Pathogenic	4221|MEN1	#N/A	NM_000244.3:c.927+2T>C	CN517202
A-BE3	4	9	chr11	66638839	chr11_66638839	T>C	a	acttct	15	ccatcttgcggaccacttctggg	CCA	Pathogenic	5091|PC	28940591	NM_001040716.1:c.434T>C	C0034341
A-BE3	4	9	chr11	102826071	chr11_102826071	T>C	a	tttcat	19	ccgcatcttggctttttcatgac	CCG	Pathogenic	4322|MMP13	121909499	NM_002427.3:c.272T>C	C4016643
A-BE3	4	9	chr11	2592555	chr11_2592555	A>G	a	acctca	15	cctgcactccacagacctcatcg	CCT	Pathogenic	3784|KCNQ1	794728569	NM_181798.1:c.224A>G	CN517202
A-BE3	4	9	chr11	116703580	chr11_116703580	A>G	a	aacttc	16	cctgaggtcagaccaacttcagc	CCT	Pathogenic	345|APOC3	121918381	NM_000040.2:c.280A>G	#N/A
A-BE3	4	9	chr11	126147412	chr11_126147412	A>G	a	tcaaca	18	ccacccgctagttgtcaacatgt	CCA	Pathogenic	55572|FOXRED1	267606830	NM_017547.3:c.1289A>G	C1838979
A-BE3	4	9	chr11	128680557	chr11_128680557	A>G	a	ataaaa	17	ccgttattactatgataaaaaca	CCG	Pathogenic	2313|FLI1	1064797087	NM_002017.4:c.1033A>G	CN242283
Y-BE3	4	8	chr11	12958749	chr11_12958749	T>C	t	tattt	8	tcatatttacaggcttgtaaagg	AGG	Pathogenic	7003|TEAD1	11567847	NM_021961.5:c.1261T>C	C4016395
Y-BE3	4	8	chr11	22283777	chr11_22283777	T>C	t	tttaa	5	ttctttaaagggaagttcgtagg	AGG	Pathogenic	203859|ANO5	137854526	NM_213599.2:c.1733T>C	C1969785 CN517202
Y-BE3	4	8	chr11	61724926	chr11_61724926	T>C	t	tggtg	7	cactggtgtatacacaggtgagg	AGG	Pathogenic	7439|BEST1	267606679	NR_134580.1:n.1284T>C	C1860406
Y-BE3	4	8	chr11	68671422	chr11_68671422	T>C	t	gatgg	6	ggcgatggcctcggcagctgtgg	TGG	Likely pathogenic	3508|IGHMBP2	886037759	NM_002180.2:c.2T>C	C1858517
Y-BE3	4	8	chr11	75279863	chr11_75279863	T>C	t	tgatg	7	tgatgatgcaccggacaggtagg	AGG	Pathogenic	871|SERPINH1	886039819	NM_001235.3:c.710T>C	C3151211
Y-BE3	4	8	chr11	108013272	chr11_108013272	T>C	t	gaata	7	caagaatagtaggtaaggccagg	AGG	Pathogenic	38|ACAT1	120074146	NM_000019.3:c.935T>C	C1536500
Y-BE3	4	8	chr11	119148930	chr11_119148930	T>C	t	atgtg	5	aatatgtgctgaaaatgataagg	AGG	Pathogenic/Likely pathogenic	867|CBL	387906664	NM_005188.3:c.1150T>C	C0376545 C4016301
Y-BE3	4	8	chr11	2181107	chr11_2181107	A>G	t	gtaga	5	ctggtagagggagcagatgctgg	TGG	Likely pathogenic	3630|INS	121908277	NM_000207.2:c.308A>G	C1833104
Y-BE3	4	8	chr11	5246958	chr11_5246958	A>G	t	tgtgg	4	agctgtgggaggaagataagagg	AGG	Pathogenic	3043|HBB	33914668	NM_000518.4:c.316-2A>G	C0005283 CN517202 CN169374
Y-BE3	4	8	chr11	6637752	chr11_6637752	A>G	t	ttttt	7	ttttttttttttttgagggatgg	TGG	Likely pathogenic	1200|TPP1	935526225	NM_000391.3:c.887-18A>G	CN517202
Y-BE3	4	8	chr11	17409095	chr11_17409095	A>G	t	tgagg	4	agatgagggtctcagccctgcgg	CGG	Pathogenic	3767|KCNJ11	193929348	NM_000525.3:c.544A>G	C1833104
Y-BE3	4	8	chr11	17548826	chr11_17548826	A>G	t	atggg	5	ctcatgggtacaggaggagatgg	TGG	Likely pathogenic	10083|USH1C	777591673	NM_005709.3:c.440A>G	C0271097
Y-BE3	4	8	chr11	45931824	chr11_45931824	A>G	t	gaagt	8	gtagaagtagattttctgccagg	AGG	Pathogenic	9409|PEX16	397514472	NM_004813.2:c.992A>G	C3553960
Y-BE3	4	8	chr11	62459947	chr11_62459947	A>G	t	tgtga	4	tactgtgagggggtggggtgagg	AGG	Pathogenic	26580|BSCL2	1013079991	NM_032667.6:c.574-2A>G	C1720863
Y-BE3	4	8	chr11	64573803	chr11_64573803	A>G	t	gtgtt	5	gatgtgttcatcccgatagtagg	AGG	Likely pathogenic	4221|MEN1	1114167495	NM_000244.3:c.965A>G	C0027672
Y-BE3	4	8	chr11	69633556	chr11_69633556	A>G	t	agtag	6	cgcagtagagcttgcggcgccgg	CGG	Pathogenic	2248|FGF3	281860300	NM_005247.2:c.146A>G	C1853144
Y-BE3	4	8	chr11	86663032	chr11_86663032	A>G	t	aatat	8	agaaatatgatggggcgctcagg	AGG	Pathogenic	8322|FZD4	104894223	NM_012193.3:c.766A>G	C0035344
Y-BE3	4	8	chr11	94192749	chr11_94192749	A>G	t	tgtaa	4	ttctgtaagatacaaatcactgg	TGG	Likely pathogenic	4361|MRE11	878854776	NM_005591.3:c.1327-2A>G	C0027672
Y-BE3	4	8	chr11	102480674	chr11_102480674	A>G	t	aatgt	6	cgaaatgtgtatctcctcccagg	AGG	Pathogenic	9313|MMP20	786204826	NM_004771.3:c.611A>G	C2675858
Y-BE3	4	8	chr11	118971106	chr11_118971106	A>G	t	atagt	5	gacatagtacaggattcctgcgg	CGG	Pathogenic	1798|DPAGT1	28934876	NM_001382.3:c.509A>G	C1842572
Y-BE3	4	8	chr11	2591930	chr11_2591930	T>C	t	aagta	7	agcaagtacgtgggcctctgggg	GGG	Likely pathogenic	3784|KCNQ1	199473661	NM_181798.1:c.169T>C	C1141890 CN517202
Y-BE3	4	8	chr11	6413206	chr11_6413206	T>C	t	ttgtg	4	cacttgtgaggaagttcctgggg	GGG	Pathogenic	6609|SMPD1	120074124	NR_134502.1:n.623+473T>C	C0268242 C0268243 C0028064 CN517202
Y-BE3	4	8	chr11	6637752	chr11_6637752	A>G	t	ttttt	6	tttttttttttttgagggatggg	GGG	Likely pathogenic	1200|TPP1	935526225	NM_000391.3:c.887-18A>G	CN517202
Y-BE3	4	8	chr11	17408863	chr11_17408863	A>G	t	atggt	5	gacatggtagatgatcagcgggg	GGG	Pathogenic	3767|KCNJ11	104894248	NM_000525.3:c.776A>G	C0027773
Y-BE3	4	8	chr11	45931824	chr11_45931824	A>G	t	gtaga	5	gaagtagattttctgccaggtgg	TGG	Pathogenic	9409|PEX16	397514472	NM_004813.2:c.992A>G	C3553960
Y-BE3	4	8	chr11	45931824	chr11_45931824	A>G	t	tagat	4	aagtagattttctgccaggtggg	GGG	Pathogenic	9409|PEX16	397514472	NM_004813.2:c.992A>G	C3553960
Y-BE3	4	8	chr11	69633556	chr11_69633556	A>G	t	gtaga	5	gcagtagagcttgcggcgccggg	GGG	Pathogenic	2248|FGF3	281860300	NM_005247.2:c.146A>G	C1853144
Y-BE3	4	8	chr11	69633556	chr11_69633556	A>G	t	tagag	4	cagtagagcttgcggcgccgggg	GGG	Pathogenic	2248|FGF3	281860300	NM_005247.2:c.146A>G	C1853144
Y-BE3	4	8	chr11	86663032	chr11_86663032	A>G	t	atatg	7	gaaatatgatggggcgctcaggg	GGG	Pathogenic	8322|FZD4	104894223	NM_012193.3:c.766A>G	C0035344
Y-BE3	4	8	chr11	118971106	chr11_118971106	A>G	t	tagta	4	acatagtacaggattcctgcggg	GGG	Pathogenic	1798|DPAGT1	28934876	NM_001382.3:c.509A>G	C1842572
Y-BE3	4	8	chr11	2905227	chr11_2905227	T>C	a	actca	20	ccccaggtgcgctgtactcactt	CCC	Pathogenic	1028|CDKN1C	587777866	NM_000076.2:c.*5+2T>C	C0004903
Y-BE3	4	8	chr11	5275712	chr11_5275712	T>C	a	aacct	16	ccaaagctgtcaaagaacctctg	CCA	Pathogenic	3048|HBG2	34878913	NM_000184.2:c.125T>C	C3151421
Y-BE3	4	8	chr11	6637288	chr11_6637288	T>C	a	caccc	17	ccagagacagaccaacacccggc	CCA	Pathogenic	1200|TPP1	119455953	NM_000391.3:c.1093T>C	C1876161
Y-BE3	4	8	chr11	9838508	chr11_9838508	T>C	a	ccaac	19	cctgccagccgggcgccaacatc	CCT	Likely pathogenic	81846|SBF2	869312963	NM_030962.3:c.3857T>C	C0950123
Y-BE3	4	8	chr11	13514351	chr11_13514351	T>C	a	aacaa	19	ccgattttgtaagaaaacaaatt	CCG	Pathogenic	5741|PTH	104894271	NM_000315.3:c.52T>C	C1832648
Y-BE3	4	8	chr11	17496466	chr11_17496466	T>C	a	cacac	19	ccctctgcaatctcacacaccag	CCC	Pathogenic	6833|ABCC8	193929360	NM_000352.4:c.257T>C	C1833104
Y-BE3	4	8	chr11	18313210	chr11_18313210	T>C	a	tcaat	18	ccaaacataatgttgtcaattca	CCA	Pathogenic	11234|HPS5	1131692149	NM_181507.1:c.2219T>C	C3888004
Y-BE3	4	8	chr11	47353621	chr11_47353621	T>C	a	acctc	16	ccccgagggctcctcacctcgca	CCC	Likely pathogenic	4607|MYBPC3	869025470	NM_000256.3:c.3814+2T>C	C0949658
Y-BE3	4	8	chr11	47354743	chr11_47354743	T>C	a	tcacc	18	ccccagaccctgggctcaccatg	CCC	Pathogenic	4607|MYBPC3	387906397	NM_000256.3:c.3330+2T>C	CN517202
Y-BE3	4	8	chr11	47364127	chr11_47364127	T>C	a	tcacc	18	cccccccagccaggctcaccctg	CCC	Pathogenic	4607|MYBPC3	111437311	NM_000256.3:c.1624+2T>C	C0949658 CN517202
Y-BE3	4	8	chr11	47364570	chr11_47364570	T>C	a	ccacc	18	cctcaggtcccaggcccaccttt	CCT	Pathogenic	4607|MYBPC3	397515897	NM_000256.3:c.1351+2T>C	C0949658 CN517202
Y-BE3	4	8	chr11	47364580	chr11_47364580	T>C	a	cacaa	20	cccaggcccacctttcacaaaga	CCC	Likely pathogenic	4607|MYBPC3	727504279	NM_000256.3:c.1343T>C	C0949658
Y-BE3	4	8	chr11	47371408	chr11_47371408	T>C	a	accac	19	cccatttgcccttgaaccacttg	CCC	Likely pathogenic	4607|MYBPC3	730880622	NM_000256.3:c.571T>C	CN517202
Y-BE3	4	8	chr11	64574481	chr11_64574481	T>C	a	cccac	19	ccctccttagatgcccccacctt	CCC	Pathogenic	4221|MEN1	#N/A	NM_000244.3:c.927+2T>C	CN517202
Y-BE3	4	8	chr11	66638839	chr11_66638839	T>C	a	acttc	16	cccatcttgcggaccacttctgg	CCC	Pathogenic	5091|PC	28940591	NM_001040716.1:c.434T>C	C0034341
Y-BE3	4	8	chr11	102826071	chr11_102826071	T>C	a	tttca	20	cccgcatcttggctttttcatga	CCC	Pathogenic	4322|MMP13	121909499	NM_002427.3:c.272T>C	C4016643
Y-BE3	4	8	chr11	2549189	chr11_2549189	A>G	a	cttca	20	cctggtctgcctcatcttcagcg	CCT	Pathogenic	3784|KCNQ1	120074192	NM_181798.1:c.37A>G	C1963067 C1837014
Y-BE3	4	8	chr11	3845243	chr11_3845243	A>G	a	acctc	16	cctactggaaccactacctcagc	CCT	Pathogenic	27315|PGAP2	879255232	NR_027016.2:n.247A>G	C3280153
Y-BE3	4	8	chr11	6415497	chr11_6415497	A>G	a	ctaca	18	cctggaccatgagacctacatcc	CCT	Pathogenic	6609|SMPD1	371837210	NM_000543.4:c.1556A>G	C0268242
Y-BE3	4	8	chr11	35016469	chr11_35016469	A>G	a	aactt	17	ccccctagtatttccaacttggg	CCC	Likely pathogenic	8050|PDHX	745949756	NM_003477.2:c.1256A>G	CN517202
Y-BE3	4	8	chr11	36596292	chr11_36596292	A>G	a	cctca	20	ccgtgtcaacaccttcctcagct	CCG	Likely pathogenic	5896|RAG1	772340017	NM_000448.2:c.1438A>G	CN517202
Y-BE3	4	8	chr11	61133675	chr11_61133675	A>G	a	ttcat	19	ccctcagcatctcccttcatgtc	CCC	Pathogenic/Likely pathogenic	51524|TMEM138	387907132	NM_016464.4:c.287A>G	C3280906 CN517202
Y-BE3	4	8	chr11	68213902	chr11_68213902	A>G	a	cctca	20	ccctggcttggctctcctcagat	CCC	Likely pathogenic	4041|LRP5	1057519575	NM_002335.3:c.4489-2A>G	C0432252
Y-BE3	4	8	chr11	76905397	chr11_76905397	A>G	a	accta	20	ccgaggcctccccccacctagga	CCG	Pathogenic	4647|MYO7A	1060499803	NM_000260.3:c.4153-2A>G	C1838701
Y-BE3	4	8	chr11	103033875	chr11_103033875	A>G	a	tcaca	20	ccatctctgttcccttcacaggt	CCA	Pathogenic	79659|DYNC2H1	137853033	NM_001080463.1:c.4610A>G	C2751311
Y-BE3	4	8	chr11	108236050	chr11_108236050	A>G	a	cctta	20	cctttgtgtttttgtccttagtg	CCT	Likely pathogenic	472|ATM	786202087	NM_000051.3:c.8988-2A>G	C0027672
Y-BE3	4	8	chr11	112099388	chr11_112099388	A>G	a	cacaa	20	ccaaatggccatgggcacaatta	CCA	Pathogenic	5805|PTS	104894275	NM_000317.2:c.155A>G	C0878676
Y-BE3	4	8	chr11	116703580	chr11_116703580	A>G	a	aactt	17	ccctgaggtcagaccaacttcag	CCC	Pathogenic	345|APOC3	121918381	NM_000040.2:c.280A>G	#N/A
Y-BE3	4	8	chr11	2905227	chr11_2905227	T>C	a	ctcac	19	cccaggtgcgctgtactcacttg	CCC	Pathogenic	1028|CDKN1C	587777866	NM_000076.2:c.*5+2T>C	C0004903
Y-BE3	4	8	chr11	2905227	chr11_2905227	T>C	a	tcact	18	ccaggtgcgctgtactcacttgg	CCA	Pathogenic	1028|CDKN1C	587777866	NM_000076.2:c.*5+2T>C	C0004903
Y-BE3	4	8	chr11	17438475	chr11_17438475	T>C	a	tacct	17	ccagtcccaaggctgtacctggg	CCA	Likely pathogenic	6833|ABCC8	1057516589	NM_000352.4:c.2255+2T>C	C1257959
Y-BE3	4	8	chr11	17496466	chr11_17496466	T>C	a	acacc	18	cctctgcaatctcacacaccagg	CCT	Pathogenic	6833|ABCC8	193929360	NM_000352.4:c.257T>C	C1833104
Y-BE3	4	8	chr11	47354743	chr11_47354743	T>C	a	cacca	17	cccagaccctgggctcaccatgg	CCC	Pathogenic	4607|MYBPC3	387906397	NM_000256.3:c.3330+2T>C	CN517202
Y-BE3	4	8	chr11	47354743	chr11_47354743	T>C	a	accat	16	ccagaccctgggctcaccatggt	CCA	Pathogenic	4607|MYBPC3	387906397	NM_000256.3:c.3330+2T>C	CN517202
Y-BE3	4	8	chr11	47364127	chr11_47364127	T>C	a	caccc	17	ccccccagccaggctcaccctgc	CCC	Pathogenic	4607|MYBPC3	111437311	NM_000256.3:c.1624+2T>C	C0949658 CN517202
Y-BE3	4	8	chr11	47364127	chr11_47364127	T>C	a	accct	16	cccccagccaggctcaccctgca	CCC	Pathogenic	4607|MYBPC3	111437311	NM_000256.3:c.1624+2T>C	C0949658 CN517202
Y-BE3	4	8	chr11	47364580	chr11_47364580	T>C	a	acaaa	19	ccaggcccacctttcacaaagag	CCA	Likely pathogenic	4607|MYBPC3	727504279	NM_000256.3:c.1343T>C	C0949658
Y-BE3	4	8	chr11	47371408	chr11_47371408	T>C	a	ccact	18	ccatttgcccttgaaccacttga	CCA	Likely pathogenic	4607|MYBPC3	730880622	NM_000256.3:c.571T>C	CN517202
Y-BE3	4	8	chr11	64574481	chr11_64574481	T>C	a	ccacc	18	cctccttagatgcccccaccttg	CCT	Pathogenic	4221|MEN1	#N/A	NM_000244.3:c.927+2T>C	CN517202
Y-BE3	4	8	chr11	102826071	chr11_102826071	T>C	a	ttcat	19	ccgcatcttggctttttcatgac	CCG	Pathogenic	4322|MMP13	121909499	NM_002427.3:c.272T>C	C4016643
Y-BE3	4	8	chr11	116703580	chr11_116703580	A>G	a	acttc	16	cctgaggtcagaccaacttcagc	CCT	Pathogenic	345|APOC3	121918381	NM_000040.2:c.280A>G	#N/A
Y-BE3	4	8	chr11	126147412	chr11_126147412	A>G	a	tcaac	19	cccacccgctagttgtcaacatg	CCC	Pathogenic	55572|FOXRED1	267606830	NM_017547.3:c.1289A>G	C1838979
Y-BE3	4	8	chr11	126147412	chr11_126147412	A>G	a	caaca	18	ccacccgctagttgtcaacatgt	CCA	Pathogenic	55572|FOXRED1	267606830	NM_017547.3:c.1289A>G	C1838979
Y-BE3	4	8	chr11	128680557	chr11_128680557	A>G	a	taaaa	17	ccgttattactatgataaaaaca	CCG	Pathogenic	2313|FLI1	1064797087	NM_002017.4:c.1033A>G	CN242283
FE-BE3	5	7	chr11	823589	chr11_823589	T>C	t	ggt	7	gaacggtgcgcggacccgggcgg	CGG	Pathogenic	57104|PNPLA2	777539013	NM_020376.3:c.757+2T>C	C1853136
FE-BE3	5	7	chr11	2591930	chr11_2591930	T>C	t	agt	7	agcaagtacgtgggcctctgggg	GGG	Likely pathogenic	3784|KCNQ1	199473661	NM_181798.1:c.169T>C	C1141890 CN517202
FE-BE3	5	7	chr11	22283777	chr11_22283777	T>C	t	tta	5	ttctttaaagggaagttcgtagg	AGG	Pathogenic	203859|ANO5	137854526	NM_213599.2:c.1733T>C	C1969785 CN517202
FE-BE3	5	7	chr11	61724926	chr11_61724926	T>C	t	ggt	7	cactggtgtatacacaggtgagg	AGG	Pathogenic	7439|BEST1	267606679	NR_134580.1:n.1284T>C	C1860406
FE-BE3	5	7	chr11	68671422	chr11_68671422	T>C	t	atg	6	ggcgatggcctcggcagctgtgg	TGG	Likely pathogenic	3508|IGHMBP2	886037759	NM_002180.2:c.2T>C	C1858517
FE-BE3	5	7	chr11	75279863	chr11_75279863	T>C	t	gat	7	tgatgatgcaccggacaggtagg	AGG	Pathogenic	871|SERPINH1	886039819	NM_001235.3:c.710T>C	C3151211
FE-BE3	5	7	chr11	108013272	chr11_108013272	T>C	t	aat	7	caagaatagtaggtaaggccagg	AGG	Pathogenic	38|ACAT1	120074146	NM_000019.3:c.935T>C	C1536500
FE-BE3	5	7	chr11	117222573	chr11_117222573	T>C	t	atg	6	atccatgtgacgaacactatcgg	CGG	Likely pathogenic	22897|CEP164	1057521785	NM_014956.4:c.262T>C	CN517202
FE-BE3	5	7	chr11	119148930	chr11_119148930	T>C	t	tgt	5	aatatgtgctgaaaatgataagg	AGG	Pathogenic/Likely pathogenic	867|CBL	387906664	NM_005188.3:c.1150T>C	C0376545 C4016301
FE-BE3	5	7	chr11	121037412	chr11_121037412	T>C	t	agt	7	agacagtgcaccggcatcgaggg	GGG	Pathogenic	7007|TECTA	121909061	NM_005422.2:c.5509T>C	C1832187
FE-BE3	5	7	chr11	124745046	chr11_124745046	T>C	t	tgt	7	cgggtgtcttggagggtagcagg	AGG	Pathogenic	64221|ROBO3	121918272	NM_022370.3:c.2113T>C	C1846496
FE-BE3	5	7	chr11	2181023	chr11_2181023	A>G	t	ttt	5	gggctttattccatctctctcgg	CGG	Pathogenic	3630|INS	397515519	NM_000207.2:c.*59A>G	C1833104
FE-BE3	5	7	chr11	2181107	chr11_2181107	A>G	t	tag	5	ctggtagagggagcagatgctgg	TGG	Likely pathogenic	3630|INS	121908277	NM_000207.2:c.308A>G	C1833104
FE-BE3	5	7	chr11	2905353	chr11_2905353	A>G	t	ttg	6	gcgcttggcgaagaaatctgcgg	CGG	Pathogenic	1028|CDKN1C	387907226	NM_000076.2:c.832A>G	C1846009
FE-BE3	5	7	chr11	5248193	chr11_5248193	A>G	t	gtt	6	ccacgttcaccttgccccacagg	AGG	Pathogenic,other	3043|HBB	33972047	NM_000518.4:c.59A>G	C4017510 C3841475 C0005283 CN517202
FE-BE3	5	7	chr11	6637752	chr11_6637752	A>G	t	ttt	7	ttttttttttttttgagggatgg	TGG	Likely pathogenic	1200|TPP1	935526225	NM_000391.3:c.887-18A>G	CN517202
FE-BE3	5	7	chr11	9853821	chr11_9853821	A>G	t	atg	6	tcccatggaatcctccagatcgg	CGG	Likely pathogenic	81846|SBF2	869312970	NM_030962.3:c.3602A>G	C0950123
FE-BE3	5	7	chr11	17548826	chr11_17548826	A>G	t	tgg	5	ctcatgggtacaggaggagatgg	TGG	Likely pathogenic	10083|USH1C	777591673	NM_005709.3:c.440A>G	C0271097
FE-BE3	5	7	chr11	31824248	chr11_31824248	A>G	t	gat	7	ggaggatcacctgcagaattcgg	CGG	Likely pathogenic	5080|PAX6	1131692290	NM_000280.4:c.141+4A>G	C0344542
FE-BE3	5	7	chr11	45931824	chr11_45931824	A>G	t	tag	5	gaagtagattttctgccaggtgg	TGG	Pathogenic	9409|PEX16	397514472	NM_004813.2:c.992A>G	C3553960
FE-BE3	5	7	chr11	47354255	chr11_47354255	A>G	t	tgt	5	tgcctgttggtgacaggacttgg	TGG	Likely pathogenic	4607|MYBPC3	397516022	NM_000256.3:c.3491-2A>G	C0949658
FE-BE3	5	7	chr11	64573803	chr11_64573803	A>G	t	tgt	5	gatgtgttcatcccgatagtagg	AGG	Likely pathogenic	4221|MEN1	1114167495	NM_000244.3:c.965A>G	C0027672
FE-BE3	5	7	chr11	66333791	chr11_66333791	A>G	t	ata	6	ctccatactgagctgtgccacgg	CGG	Pathogenic	8722|CTSF	143889283	NM_003793.3:c.692A>G	C3715049
FE-BE3	5	7	chr11	68562381	chr11_68562381	A>G	t	tga	5	atcctgaaaagcgacaaaggtgg	TGG	Likely pathogenic	1374|CPT1A	1057517245	NM_001031847.2:c.772-2A>G	C0342789
FE-BE3	5	7	chr11	69633556	chr11_69633556	A>G	t	gta	6	cgcagtagagcttgcggcgccgg	CGG	Pathogenic	2248|FGF3	281860300	NM_005247.2:c.146A>G	C1853144
FE-BE3	5	7	chr11	86663032	chr11_86663032	A>G	t	tat	7	gaaatatgatggggcgctcaggg	GGG	Pathogenic	8322|FZD4	104894223	NM_012193.3:c.766A>G	C0035344
FE-BE3	5	7	chr11	102480674	chr11_102480674	A>G	t	atg	6	cgaaatgtgtatctcctcccagg	AGG	Pathogenic	9313|MMP20	786204826	NM_004771.3:c.611A>G	C2675858
FE-BE3	5	7	chr11	118971106	chr11_118971106	A>G	t	tag	5	gacatagtacaggattcctgcgg	CGG	Pathogenic	1798|DPAGT1	28934876	NM_001382.3:c.509A>G	C1842572
FE-BE3	5	7	chr11	823589	chr11_823589	T>C	t	gtg	6	aacggtgcgcggacccgggcggg	GGG	Pathogenic	57104|PNPLA2	777539013	NM_020376.3:c.757+2T>C	C1853136
FE-BE3	5	7	chr11	2591930	chr11_2591930	T>C	t	gta	6	gcaagtacgtgggcctctggggg	GGG	Likely pathogenic	3784|KCNQ1	199473661	NM_181798.1:c.169T>C	C1141890 CN517202
FE-BE3	5	7	chr11	2594092	chr11_2594092	T>C	t	tgt	5	accctgtacatcggcttcctggg	GGG	Pathogenic/Likely pathogenic	3784|KCNQ1	199473460	NM_181798.1:c.416T>C	CN230736 C1141890 C0023976 CN517202
FE-BE3	5	7	chr11	6413206	chr11_6413206	T>C	t	ttg	5	gcacttgtgaggaagttcctggg	GGG	Pathogenic	6609|SMPD1	120074124	NR_134502.1:n.623+473T>C	C0268242 C0268243 C0028064 CN517202
FE-BE3	5	7	chr11	6415614	chr11_6415614	T>C	t	tgg	5	aacctggtatatcgcatgcgggg	GGG	Pathogenic	6609|SMPD1	875989836	NR_027400.2:n.1686T>C	C0268242
FE-BE3	5	7	chr11	67379030	chr11_67379030	T>C	t	atg	6	cgtcatggaccgctcggtaaggg	GGG	Likely pathogenic	4723|NDUFV1	777692271	NM_001166102.1:c.1043T>C	CN517202
FE-BE3	5	7	chr11	75277627	chr11_75277627	T>C	t	tag	5	tcgctagggctcgtgtcgctggg	GGG	Pathogenic	871|SERPINH1	137853892	NM_001235.3:c.233T>C	C3151211
FE-BE3	5	7	chr11	121037412	chr11_121037412	T>C	t	gtg	6	gacagtgcaccggcatcgagggg	GGG	Pathogenic	7007|TECTA	121909061	NM_005422.2:c.5509T>C	C1832187
FE-BE3	5	7	chr11	2905353	chr11_2905353	A>G	t	tgg	5	cgcttggcgaagaaatctgcggg	GGG	Pathogenic	1028|CDKN1C	387907226	NM_000076.2:c.832A>G	C1846009
FE-BE3	5	7	chr11	6637752	chr11_6637752	A>G	t	ttt	6	tttttttttttttgagggatggg	GGG	Likely pathogenic	1200|TPP1	935526225	NM_000391.3:c.887-18A>G	CN517202
FE-BE3	5	7	chr11	17408863	chr11_17408863	A>G	t	atg	6	tgacatggtagatgatcagcggg	GGG	Pathogenic	3767|KCNJ11	104894248	NM_000525.3:c.776A>G	C0027773
FE-BE3	5	7	chr11	17408863	chr11_17408863	A>G	t	tgg	5	gacatggtagatgatcagcgggg	GGG	Pathogenic	3767|KCNJ11	104894248	NM_000525.3:c.776A>G	C0027773
FE-BE3	5	7	chr11	31827959	chr11_31827959	A>G	t	atg	6	ctgcatgctggctctggctgggg	GGG	Pathogenic	5080|PAX6	1131692284	NM_000280.4:c.1A>G	C0344542
FE-BE3	5	7	chr11	64527370	chr11_64527370	A>G	t	atg	6	ggacatggctgcaggagggcggg	GGG	Pathogenic/Likely pathogenic	5837|PYGM	267606993	NM_005609.3:c.1A>G	C0017924
FE-BE3	5	7	chr11	69633556	chr11_69633556	A>G	t	tag	5	gcagtagagcttgcggcgccggg	GGG	Pathogenic	2248|FGF3	281860300	NM_005247.2:c.146A>G	C1853144
FE-BE3	5	7	chr11	88029333	chr11_88029333	A>G	t	tga	5	ctcctgagggcttaggattgggg	GGG	Pathogenic	1075|CTSC	104894208	NM_001814.5:c.857A>G	C1855627 C0030360
FE-BE3	5	7	chr11	2905227	chr11_2905227	T>C	a	tca	19	cccaggtgcgctgtactcacttg	CCC	Pathogenic	1028|CDKN1C	587777866	NM_000076.2:c.*5+2T>C	C0004903
FE-BE3	5	7	chr11	6637288	chr11_6637288	T>C	a	acc	17	ccagagacagaccaacacccggc	CCA	Pathogenic	1200|TPP1	119455953	NM_000391.3:c.1093T>C	C1876161
FE-BE3	5	7	chr11	9838508	chr11_9838508	T>C	a	caa	19	cctgccagccgggcgccaacatc	CCT	Likely pathogenic	81846|SBF2	869312963	NM_030962.3:c.3857T>C	C0950123
FE-BE3	5	7	chr11	13514351	chr11_13514351	T>C	a	aca	19	ccgattttgtaagaaaacaaatt	CCG	Pathogenic	5741|PTH	104894271	NM_000315.3:c.52T>C	C1832648
FE-BE3	5	7	chr11	17438475	chr11_17438475	T>C	a	tac	18	cccagtcccaaggctgtacctgg	CCC	Likely pathogenic	6833|ABCC8	1057516589	NM_000352.4:c.2255+2T>C	C1257959
FE-BE3	5	7	chr11	17496466	chr11_17496466	T>C	a	aca	19	ccctctgcaatctcacacaccag	CCC	Pathogenic	6833|ABCC8	193929360	NM_000352.4:c.257T>C	C1833104
FE-BE3	5	7	chr11	18313210	chr11_18313210	T>C	a	caa	18	ccaaacataatgttgtcaattca	CCA	Pathogenic	11234|HPS5	1131692149	NM_181507.1:c.2219T>C	C3888004
FE-BE3	5	7	chr11	47354743	chr11_47354743	T>C	a	cac	18	ccccagaccctgggctcaccatg	CCC	Pathogenic	4607|MYBPC3	387906397	NM_000256.3:c.3330+2T>C	CN517202
FE-BE3	5	7	chr11	47364127	chr11_47364127	T>C	a	cac	18	cccccccagccaggctcaccctg	CCC	Pathogenic	4607|MYBPC3	111437311	NM_000256.3:c.1624+2T>C	C0949658 CN517202
FE-BE3	5	7	chr11	47364570	chr11_47364570	T>C	a	cac	18	cctcaggtcccaggcccaccttt	CCT	Pathogenic	4607|MYBPC3	397515897	NM_000256.3:c.1351+2T>C	C0949658 CN517202
FE-BE3	5	7	chr11	47364580	chr11_47364580	T>C	a	caa	19	ccaggcccacctttcacaaagag	CCA	Likely pathogenic	4607|MYBPC3	727504279	NM_000256.3:c.1343T>C	C0949658
FE-BE3	5	7	chr11	47371408	chr11_47371408	T>C	a	cca	19	cccatttgcccttgaaccacttg	CCC	Likely pathogenic	4607|MYBPC3	730880622	NM_000256.3:c.571T>C	CN517202
FE-BE3	5	7	chr11	64574481	chr11_64574481	T>C	a	cca	19	ccctccttagatgcccccacctt	CCC	Pathogenic	4221|MEN1	#N/A	NM_000244.3:c.927+2T>C	CN517202
FE-BE3	5	7	chr11	69625327	chr11_69625327	T>C	a	aca	17	cccttgccgttcacagacacgta	CCC	Pathogenic	2248|FGF3	121917703	NM_005247.2:c.466T>C	C1853144
FE-BE3	5	7	chr11	102826071	chr11_102826071	T>C	a	tca	19	ccgcatcttggctttttcatgac	CCG	Pathogenic	4322|MMP13	121909499	NM_002427.3:c.272T>C	C4016643
FE-BE3	5	7	chr11	116706735	chr11_116706735	T>C	a	caa	18	cctcaaggcgcgcggccaagcgc	CCT	Pathogenic	335|APOA1	121912729	NM_000039.2:c.593T>C	C0268389
FE-BE3	5	7	chr11	118898933	chr11_118898933	T>C	a	cca	19	ccttcccacatgggggccagccc	CCT	Pathogenic	2542|SLC37A4	80356489	NM_001467.5:c.352T>C	C0268146 CN517202
FE-BE3	5	7	chr11	118971112	chr11_118971112	T>C	a	aca	19	cccatgtagacatagtacaggat	CCC	Pathogenic	1798|DPAGT1	397515329	NM_001382.3:c.503T>C	C1842572
FE-BE3	5	7	chr11	123508996	chr11_123508996	T>C	a	cat	18	ccagaaggatgtacatcatgatt	CCA	Pathogenic	55800|SCN3B	587777557	NM_018400.3:c.482T>C	CN220307
FE-BE3	5	7	chr11	6415497	chr11_6415497	A>G	a	tac	18	cctggaccatgagacctacatcc	CCT	Pathogenic	6609|SMPD1	371837210	NM_000543.4:c.1556A>G	C0268242
FE-BE3	5	7	chr11	35016469	chr11_35016469	A>G	a	act	17	ccccctagtatttccaacttggg	CCC	Likely pathogenic	8050|PDHX	745949756	NM_003477.2:c.1256A>G	CN517202
FE-BE3	5	7	chr11	61133675	chr11_61133675	A>G	a	tca	19	ccctcagcatctcccttcatgtc	CCC	Pathogenic/Likely pathogenic	51524|TMEM138	387907132	NM_016464.4:c.287A>G	C3280906 CN517202
FE-BE3	5	7	chr11	66283330	chr11_66283330	A>G	a	cta	19	ccagttctctgtgtgtctaggtt	CCA	Likely pathogenic	582|BBS1	1057516502	NM_024649.4:c.519-2A>G	C0752166
FE-BE3	5	7	chr11	68213902	chr11_68213902	A>G	a	tca	19	cctggcttggctctcctcagatc	CCT	Likely pathogenic	4041|LRP5	1057519575	NM_002335.3:c.4489-2A>G	C0432252
FE-BE3	5	7	chr11	88911246	chr11_88911246	A>G	a	aca	17	ccaccgtggagcggggacaggag	CCA	Pathogenic	7299|TYR	28940878	NM_000372.4:c.125A>G	C0268494 CN517202
FE-BE3	5	7	chr11	111959696	chr11_111959696	A>G	a	act	17	ccttgctctgcgatggactattc	CCT	Pathogenic	6392|SDHD	786205436	NR_077060.1:n.359A>G	C3532243 C1855008
FE-BE3	5	7	chr11	114121104	chr11_114121104	A>G	a	cat	18	cccgggactactcggccatgatc	CCC	Pathogenic	7704|ZBTB16	121434606	NM_006006.5:c.1849A>G	C2676231
FE-BE3	5	7	chr11	116703580	chr11_116703580	A>G	a	act	17	ccctgaggtcagaccaacttcag	CCC	Pathogenic	345|APOC3	121918381	NM_000040.2:c.280A>G	#N/A
FE-BE3	5	7	chr11	119148924	chr11_119148924	A>G	a	taa	18	ccacattccaactatgtaaaata	CCA	Pathogenic	867|CBL	267606705	NM_005188.3:c.1144A>G	C3150803
FE-BE3	5	7	chr11	126147412	chr11_126147412	A>G	a	caa	19	cccacccgctagttgtcaacatg	CCC	Pathogenic	55572|FOXRED1	267606830	NM_017547.3:c.1289A>G	C1838979
FE-BE3	5	7	chr11	128680557	chr11_128680557	A>G	a	aaa	17	ccgttattactatgataaaaaca	CCG	Pathogenic	2313|FLI1	1064797087	NM_002017.4:c.1033A>G	CN242283
FE-BE3	5	7	chr11	2905227	chr11_2905227	T>C	a	cac	18	ccaggtgcgctgtactcacttgg	CCA	Pathogenic	1028|CDKN1C	587777866	NM_000076.2:c.*5+2T>C	C0004903
FE-BE3	5	7	chr11	17438475	chr11_17438475	T>C	a	acc	17	ccagtcccaaggctgtacctggg	CCA	Likely pathogenic	6833|ABCC8	1057516589	NM_000352.4:c.2255+2T>C	C1257959
FE-BE3	5	7	chr11	17496466	chr11_17496466	T>C	a	cac	18	cctctgcaatctcacacaccagg	CCT	Pathogenic	6833|ABCC8	193929360	NM_000352.4:c.257T>C	C1833104
FE-BE3	5	7	chr11	47354743	chr11_47354743	T>C	a	acc	17	cccagaccctgggctcaccatgg	CCC	Pathogenic	4607|MYBPC3	387906397	NM_000256.3:c.3330+2T>C	CN517202
FE-BE3	5	7	chr11	47364127	chr11_47364127	T>C	a	acc	17	ccccccagccaggctcaccctgc	CCC	Pathogenic	4607|MYBPC3	111437311	NM_000256.3:c.1624+2T>C	C0949658 CN517202
FE-BE3	5	7	chr11	47371408	chr11_47371408	T>C	a	cac	18	ccatttgcccttgaaccacttga	CCA	Likely pathogenic	4607|MYBPC3	730880622	NM_000256.3:c.571T>C	CN517202
FE-BE3	5	7	chr11	64574481	chr11_64574481	T>C	a	cac	18	cctccttagatgcccccaccttg	CCT	Pathogenic	4221|MEN1	#N/A	NM_000244.3:c.927+2T>C	CN517202
FE-BE3	5	7	chr11	13736194	chr11_13736194	A>G	a	ata	17	ccagcattcctgtatgatatcta	CCA	Pathogenic	84188|FAR1	724159963	NM_032228.5:c.1094A>G	C4015344
FE-BE3	5	7	chr11	61133675	chr11_61133675	A>G	a	cat	18	cctcagcatctcccttcatgtct	CCT	Pathogenic/Likely pathogenic	51524|TMEM138	387907132	NM_016464.4:c.287A>G	C3280906 CN517202
FE-BE3	5	7	chr11	126147412	chr11_126147412	A>G	a	aac	18	ccacccgctagttgtcaacatgt	CCA	Pathogenic	55572|FOXRED1	267606830	NM_017547.3:c.1289A>G	C1838979
YEE-BE3	5	6	chr11	823589	chr11_823589	T>C	t	gt	6	aacggtgcgcggacccgggcggg	GGG	Pathogenic	57104|PNPLA2	777539013	NM_020376.3:c.757+2T>C	C1853136
YEE-BE3	5	6	chr11	2591930	chr11_2591930	T>C	t	gt	6	gcaagtacgtgggcctctggggg	GGG	Likely pathogenic	3784|KCNQ1	199473661	NM_181798.1:c.169T>C	C1141890 CN517202
YEE-BE3	5	6	chr11	2604759	chr11_2604759	T>C	t	tt	6	ctccttctttgcgctcccagcgg	CGG	Pathogenic	3784|KCNQ1	199472759	NM_181798.1:c.635T>C	C1141890 C0035828 CN177655 CN517202
YEE-BE3	5	6	chr11	22283777	chr11_22283777	T>C	t	tt	5	ttctttaaagggaagttcgtagg	AGG	Pathogenic	203859|ANO5	137854526	NM_213599.2:c.1733T>C	C1969785 CN517202
YEE-BE3	5	6	chr11	67379030	chr11_67379030	T>C	t	at	6	cgtcatggaccgctcggtaaggg	GGG	Likely pathogenic	4723|NDUFV1	777692271	NM_001166102.1:c.1043T>C	CN517202
YEE-BE3	5	6	chr11	68671422	chr11_68671422	T>C	t	at	6	ggcgatggcctcggcagctgtgg	TGG	Likely pathogenic	3508|IGHMBP2	886037759	NM_002180.2:c.2T>C	C1858517
YEE-BE3	5	6	chr11	88911860	chr11_88911860	T>C	t	tg	5	catttgcacagatgagtacatgg	TGG	Likely pathogenic	7299|TYR	367543068	NM_000372.4:c.739T>C	C1847024 C0268494 C0268494
YEE-BE3	5	6	chr11	117222573	chr11_117222573	T>C	t	at	6	atccatgtgacgaacactatcgg	CGG	Likely pathogenic	22897|CEP164	1057521785	NM_014956.4:c.262T>C	CN517202
YEE-BE3	5	6	chr11	119148930	chr11_119148930	T>C	t	tg	5	aatatgtgctgaaaatgataagg	AGG	Pathogenic/Likely pathogenic	867|CBL	387906664	NM_005188.3:c.1150T>C	C0376545 C4016301
YEE-BE3	5	6	chr11	121037412	chr11_121037412	T>C	t	gt	6	gacagtgcaccggcatcgagggg	GGG	Pathogenic	7007|TECTA	121909061	NM_005422.2:c.5509T>C	C1832187
YEE-BE3	5	6	chr11	2181023	chr11_2181023	A>G	t	tt	5	gggctttattccatctctctcgg	CGG	Pathogenic	3630|INS	397515519	NM_000207.2:c.*59A>G	C1833104
YEE-BE3	5	6	chr11	2181107	chr11_2181107	A>G	t	ta	5	ctggtagagggagcagatgctgg	TGG	Likely pathogenic	3630|INS	121908277	NM_000207.2:c.308A>G	C1833104
YEE-BE3	5	6	chr11	2905353	chr11_2905353	A>G	t	tt	6	gcgcttggcgaagaaatctgcgg	CGG	Pathogenic	1028|CDKN1C	387907226	NM_000076.2:c.832A>G	C1846009
YEE-BE3	5	6	chr11	5248193	chr11_5248193	A>G	t	gt	6	ccacgttcaccttgccccacagg	AGG	Pathogenic,other	3043|HBB	33972047	NM_000518.4:c.59A>G	C4017510 C3841475 C0005283 CN517202
YEE-BE3	5	6	chr11	6637752	chr11_6637752	A>G	t	tt	6	tttttttttttttgagggatggg	GGG	Likely pathogenic	1200|TPP1	935526225	NM_000391.3:c.887-18A>G	CN517202
YEE-BE3	5	6	chr11	9853821	chr11_9853821	A>G	t	at	6	tcccatggaatcctccagatcgg	CGG	Likely pathogenic	81846|SBF2	869312970	NM_030962.3:c.3602A>G	C0950123
YEE-BE3	5	6	chr11	17408863	chr11_17408863	A>G	t	at	6	tgacatggtagatgatcagcggg	GGG	Pathogenic	3767|KCNJ11	104894248	NM_000525.3:c.776A>G	C0027773
YEE-BE3	5	6	chr11	17548826	chr11_17548826	A>G	t	tg	5	ctcatgggtacaggaggagatgg	TGG	Likely pathogenic	10083|USH1C	777591673	NM_005709.3:c.440A>G	C0271097
YEE-BE3	5	6	chr11	31812270	chr11_31812270	A>G	t	tg	5	gtggtgcccgaggtgcccattgg	TGG	Pathogenic	5080|PAX6	121907926	NM_001604.5:c.1213A>G	C1833798
YEE-BE3	5	6	chr11	31824248	chr11_31824248	A>G	t	at	6	gaggatcacctgcagaattcggg	GGG	Likely pathogenic	5080|PAX6	1131692290	NM_000280.4:c.141+4A>G	C0344542
YEE-BE3	5	6	chr11	31827959	chr11_31827959	A>G	t	at	6	ctgcatgctggctctggctgggg	GGG	Pathogenic	5080|PAX6	1131692284	NM_000280.4:c.1A>G	C0344542
YEE-BE3	5	6	chr11	45931824	chr11_45931824	A>G	t	ta	5	gaagtagattttctgccaggtgg	TGG	Pathogenic	9409|PEX16	397514472	NM_004813.2:c.992A>G	C3553960
YEE-BE3	5	6	chr11	47354255	chr11_47354255	A>G	t	tg	5	tgcctgttggtgacaggacttgg	TGG	Likely pathogenic	4607|MYBPC3	397516022	NM_000256.3:c.3491-2A>G	C0949658
YEE-BE3	5	6	chr11	64527370	chr11_64527370	A>G	t	at	6	ggacatggctgcaggagggcggg	GGG	Pathogenic/Likely pathogenic	5837|PYGM	267606993	NM_005609.3:c.1A>G	C0017924
YEE-BE3	5	6	chr11	64573803	chr11_64573803	A>G	t	tg	5	gatgtgttcatcccgatagtagg	AGG	Likely pathogenic	4221|MEN1	1114167495	NM_000244.3:c.965A>G	C0027672
YEE-BE3	5	6	chr11	66333791	chr11_66333791	A>G	t	at	6	ctccatactgagctgtgccacgg	CGG	Pathogenic	8722|CTSF	143889283	NM_003793.3:c.692A>G	C3715049
YEE-BE3	5	6	chr11	68562381	chr11_68562381	A>G	t	tg	5	atcctgaaaagcgacaaaggtgg	TGG	Likely pathogenic	1374|CPT1A	1057517245	NM_001031847.2:c.772-2A>G	C0342789
YEE-BE3	5	6	chr11	69633556	chr11_69633556	A>G	t	gt	6	cgcagtagagcttgcggcgccgg	CGG	Pathogenic	2248|FGF3	281860300	NM_005247.2:c.146A>G	C1853144
YEE-BE3	5	6	chr11	102480674	chr11_102480674	A>G	t	at	6	cgaaatgtgtatctcctcccagg	AGG	Pathogenic	9313|MMP20	786204826	NM_004771.3:c.611A>G	C2675858
YEE-BE3	5	6	chr11	118971106	chr11_118971106	A>G	t	ta	5	gacatagtacaggattcctgcgg	CGG	Pathogenic	1798|DPAGT1	28934876	NM_001382.3:c.509A>G	C1842572
YEE-BE3	5	6	chr11	2594092	chr11_2594092	T>C	t	tg	5	accctgtacatcggcttcctggg	GGG	Pathogenic/Likely pathogenic	3784|KCNQ1	199473460	NM_181798.1:c.416T>C	CN230736 C1141890 C0023976 CN517202
YEE-BE3	5	6	chr11	6413206	chr11_6413206	T>C	t	tt	5	gcacttgtgaggaagttcctggg	GGG	Pathogenic	6609|SMPD1	120074124	NR_134502.1:n.623+473T>C	C0268242 C0268243 C0028064 CN517202
YEE-BE3	5	6	chr11	6415614	chr11_6415614	T>C	t	tg	5	aacctggtatatcgcatgcgggg	GGG	Pathogenic	6609|SMPD1	875989836	NR_027400.2:n.1686T>C	C0268242
YEE-BE3	5	6	chr11	75277627	chr11_75277627	T>C	t	ta	5	tcgctagggctcgtgtcgctggg	GGG	Pathogenic	871|SERPINH1	137853892	NM_001235.3:c.233T>C	C3151211
YEE-BE3	5	6	chr11	88911428	chr11_88911428	T>C	t	tg	5	aaactgcaagtttggcttttggg	GGG	Likely pathogenic	7299|TYR	#N/A	NM_000372.4:c.307T>C	CN517202
YEE-BE3	5	6	chr11	121037412	chr11_121037412	T>C	t	tg	5	acagtgcaccggcatcgaggggg	GGG	Pathogenic	7007|TECTA	121909061	NM_005422.2:c.5509T>C	C1832187
YEE-BE3	5	6	chr11	2905353	chr11_2905353	A>G	t	tg	5	cgcttggcgaagaaatctgcggg	GGG	Pathogenic	1028|CDKN1C	387907226	NM_000076.2:c.832A>G	C1846009
YEE-BE3	5	6	chr11	5248193	chr11_5248193	A>G	t	tt	5	cacgttcaccttgccccacaggg	GGG	Pathogenic,other	3043|HBB	33972047	NM_000518.4:c.59A>G	C4017510 C3841475 C0005283 CN517202
YEE-BE3	5	6	chr11	17408863	chr11_17408863	A>G	t	tg	5	gacatggtagatgatcagcgggg	GGG	Pathogenic	3767|KCNJ11	104894248	NM_000525.3:c.776A>G	C0027773
YEE-BE3	5	6	chr11	31827959	chr11_31827959	A>G	t	tg	5	tgcatgctggctctggctggggg	GGG	Pathogenic	5080|PAX6	1131692284	NM_000280.4:c.1A>G	C0344542
YEE-BE3	5	6	chr11	69633556	chr11_69633556	A>G	t	ta	5	gcagtagagcttgcggcgccggg	GGG	Pathogenic	2248|FGF3	281860300	NM_005247.2:c.146A>G	C1853144
YEE-BE3	5	6	chr11	88029333	chr11_88029333	A>G	t	tg	5	ctcctgagggcttaggattgggg	GGG	Pathogenic	1075|CTSC	104894208	NM_001814.5:c.857A>G	C1855627 C0030360
YEE-BE3	5	6	chr11	2156657	chr11_2156657	T>C	a	ca	19	ccaccagctccccgccgcacagg	CCA	Likely pathogenic	3481|IGF2	1057518115	NM_001291862.2:c.97T>C	CN517202
YEE-BE3	5	6	chr11	2905227	chr11_2905227	T>C	a	ca	19	cccaggtgcgctgtactcacttg	CCC	Pathogenic	1028|CDKN1C	587777866	NM_000076.2:c.*5+2T>C	C0004903
YEE-BE3	5	6	chr11	9838508	chr11_9838508	T>C	a	aa	19	cctgccagccgggcgccaacatc	CCT	Likely pathogenic	81846|SBF2	869312963	NM_030962.3:c.3857T>C	C0950123
YEE-BE3	5	6	chr11	13514351	chr11_13514351	T>C	a	ca	19	ccgattttgtaagaaaacaaatt	CCG	Pathogenic	5741|PTH	104894271	NM_000315.3:c.52T>C	C1832648
YEE-BE3	5	6	chr11	17438475	chr11_17438475	T>C	a	ac	18	cccagtcccaaggctgtacctgg	CCC	Likely pathogenic	6833|ABCC8	1057516589	NM_000352.4:c.2255+2T>C	C1257959
YEE-BE3	5	6	chr11	17491656	chr11_17491656	T>C	a	ca	19	cctcacctaccaattagcagctt	CCT	Pathogenic	6833|ABCC8	193929364	NM_000352.4:c.404T>C	C1833104
YEE-BE3	5	6	chr11	17496466	chr11_17496466	T>C	a	ca	19	ccctctgcaatctcacacaccag	CCC	Pathogenic	6833|ABCC8	193929360	NM_000352.4:c.257T>C	C1833104
YEE-BE3	5	6	chr11	18313210	chr11_18313210	T>C	a	aa	18	ccaaacataatgttgtcaattca	CCA	Pathogenic	11234|HPS5	1131692149	NM_181507.1:c.2219T>C	C3888004
YEE-BE3	5	6	chr11	47354133	chr11_47354133	T>C	a	ac	18	ccttggggctaccccggacagca	CCT	Likely pathogenic	4607|MYBPC3	786205470	NM_000256.3:c.3611T>C	CN517202
YEE-BE3	5	6	chr11	47354743	chr11_47354743	T>C	a	ac	18	ccccagaccctgggctcaccatg	CCC	Pathogenic	4607|MYBPC3	387906397	NM_000256.3:c.3330+2T>C	CN517202
YEE-BE3	5	6	chr11	47364127	chr11_47364127	T>C	a	ac	18	cccccccagccaggctcaccctg	CCC	Pathogenic	4607|MYBPC3	111437311	NM_000256.3:c.1624+2T>C	C0949658 CN517202
YEE-BE3	5	6	chr11	47364570	chr11_47364570	T>C	a	ac	18	cctcaggtcccaggcccaccttt	CCT	Pathogenic	4607|MYBPC3	397515897	NM_000256.3:c.1351+2T>C	C0949658 CN517202
YEE-BE3	5	6	chr11	47364580	chr11_47364580	T>C	a	aa	19	ccaggcccacctttcacaaagag	CCA	Likely pathogenic	4607|MYBPC3	727504279	NM_000256.3:c.1343T>C	C0949658
YEE-BE3	5	6	chr11	47371408	chr11_47371408	T>C	a	ca	19	cccatttgcccttgaaccacttg	CCC	Likely pathogenic	4607|MYBPC3	730880622	NM_000256.3:c.571T>C	CN517202
YEE-BE3	5	6	chr11	64574481	chr11_64574481	T>C	a	ca	19	ccctccttagatgcccccacctt	CCC	Pathogenic	4221|MEN1	#N/A	NM_000244.3:c.927+2T>C	CN517202
YEE-BE3	5	6	chr11	66481116	chr11_66481116	T>C	a	ca	19	ccaccttcgggatccagcagctt	CCA	Pathogenic	6712|SPTBN2	121918306	NM_006946.3:c.758T>C	C0752123
YEE-BE3	5	6	chr11	102826071	chr11_102826071	T>C	a	ca	19	ccgcatcttggctttttcatgac	CCG	Pathogenic	4322|MMP13	121909499	NM_002427.3:c.272T>C	C4016643
YEE-BE3	5	6	chr11	116706735	chr11_116706735	T>C	a	aa	18	cctcaaggcgcgcggccaagcgc	CCT	Pathogenic	335|APOA1	121912729	NM_000039.2:c.593T>C	C0268389
YEE-BE3	5	6	chr11	118898933	chr11_118898933	T>C	a	ca	19	ccttcccacatgggggccagccc	CCT	Pathogenic	2542|SLC37A4	80356489	NM_001467.5:c.352T>C	C0268146 CN517202
YEE-BE3	5	6	chr11	118971112	chr11_118971112	T>C	a	ca	19	cccatgtagacatagtacaggat	CCC	Pathogenic	1798|DPAGT1	397515329	NM_001382.3:c.503T>C	C1842572
YEE-BE3	5	6	chr11	123508996	chr11_123508996	T>C	a	at	18	ccagaaggatgtacatcatgatt	CCA	Pathogenic	55800|SCN3B	587777557	NM_018400.3:c.482T>C	CN220307
YEE-BE3	5	6	chr11	2798221	chr11_2798221	A>G	a	ac	18	ccttctctccaggctggaccagt	CCT	Likely pathogenic	3784|KCNQ1	#N/A	NM_181798.1:c.1310A>G	C0035828
YEE-BE3	5	6	chr11	6415497	chr11_6415497	A>G	a	ac	18	cctggaccatgagacctacatcc	CCT	Pathogenic	6609|SMPD1	371837210	NM_000543.4:c.1556A>G	C0268242
YEE-BE3	5	6	chr11	61133675	chr11_61133675	A>G	a	ca	19	ccctcagcatctcccttcatgtc	CCC	Pathogenic/Likely pathogenic	51524|TMEM138	387907132	NM_016464.4:c.287A>G	C3280906 CN517202
YEE-BE3	5	6	chr11	61136081	chr11_61136081	A>G	a	ta	19	ccacagcagcagtgttgtactgc	CCA	Pathogenic	51524|TMEM138	387907135	NR_028473.1:n.831A>G	C3280906
YEE-BE3	5	6	chr11	66283330	chr11_66283330	A>G	a	ta	19	ccagttctctgtgtgtctaggtt	CCA	Likely pathogenic	582|BBS1	1057516502	NM_024649.4:c.519-2A>G	C0752166
YEE-BE3	5	6	chr11	68213902	chr11_68213902	A>G	a	ca	19	cctggcttggctctcctcagatc	CCT	Likely pathogenic	4041|LRP5	1057519575	NM_002335.3:c.4489-2A>G	C0432252
YEE-BE3	5	6	chr11	76873164	chr11_76873164	A>G	a	ca	19	ccatccctgtgcccctgcagctt	CCA	Pathogenic	4647|MYO7A	111033415	NM_000260.3:c.1344-2A>G	C1568247
YEE-BE3	5	6	chr11	108143447	chr11_108143447	A>G	a	ta	19	ccacagttcttttcccgtaggct	CCA	Pathogenic	472|ATM	730881357	NM_000051.3:c.3154-2A>G	C0004135 C0027672 CN517202
YEE-BE3	5	6	chr11	114121104	chr11_114121104	A>G	a	at	18	cccgggactactcggccatgatc	CCC	Pathogenic	7704|ZBTB16	121434606	NM_006006.5:c.1849A>G	C2676231
YEE-BE3	5	6	chr11	119148924	chr11_119148924	A>G	a	aa	18	ccacattccaactatgtaaaata	CCA	Pathogenic	867|CBL	267606705	NM_005188.3:c.1144A>G	C3150803
YEE-BE3	5	6	chr11	126147412	chr11_126147412	A>G	a	aa	19	cccacccgctagttgtcaacatg	CCC	Pathogenic	55572|FOXRED1	267606830	NM_017547.3:c.1289A>G	C1838979
YEE-BE3	5	6	chr11	2905227	chr11_2905227	T>C	a	ac	18	ccaggtgcgctgtactcacttgg	CCA	Pathogenic	1028|CDKN1C	587777866	NM_000076.2:c.*5+2T>C	C0004903
YEE-BE3	5	6	chr11	17496466	chr11_17496466	T>C	a	ac	18	cctctgcaatctcacacaccagg	CCT	Pathogenic	6833|ABCC8	193929360	NM_000352.4:c.257T>C	C1833104
YEE-BE3	5	6	chr11	47371408	chr11_47371408	T>C	a	ac	18	ccatttgcccttgaaccacttga	CCA	Likely pathogenic	4607|MYBPC3	730880622	NM_000256.3:c.571T>C	CN517202
YEE-BE3	5	6	chr11	64574481	chr11_64574481	T>C	a	ac	18	cctccttagatgcccccaccttg	CCT	Pathogenic	4221|MEN1	#N/A	NM_000244.3:c.927+2T>C	CN517202
YEE-BE3	5	6	chr11	2799260	chr11_2799260	A>G	a	aa	18	ccgcctgaaccgagtagaagaca	CCG	Pathogenic	3784|KCNQ1	794728538	NM_181798.1:c.1406A>G	CN517202
YEE-BE3	5	6	chr11	13736194	chr11_13736194	A>G	a	at	18	cccagcattcctgtatgatatct	CCC	Pathogenic	84188|FAR1	724159963	NM_032228.5:c.1094A>G	C4015344
YEE-BE3	5	6	chr11	61133675	chr11_61133675	A>G	a	at	18	cctcagcatctcccttcatgtct	CCT	Pathogenic/Likely pathogenic	51524|TMEM138	387907132	NM_016464.4:c.287A>G	C3280906 CN517202
YEE-BE3	5	6	chr11	126147412	chr11_126147412	A>G	a	ac	18	ccacccgctagttgtcaacatgt	CCA	Pathogenic	55572|FOXRED1	267606830	NM_017547.3:c.1289A>G	C1838979
A-BE3	4	9	chr12	52159513	chr12_52159513	T>C	t	gattat	9	caagattattggaaattcagtgg	TGG	Likely pathogenic	6334|SCN8A	#N/A	NM_014191.3:c.2603T>C	C3281191
A-BE3	4	9	chr12	52200876	chr12_52200876	T>C	t	gatgga	6	gcagatggaagagcggttcgtgg	TGG	Likely pathogenic	6334|SCN8A	1064794727	NM_014191.3:c.5606T>C	CN517202
A-BE3	4	9	chr12	52309186	chr12_52309186	T>C	t	ggagat	9	cgtggagatcttcggtacacagg	AGG	Pathogenic	94|ACVRL1	1085307413	NM_000020.2:c.950T>C	C0152171
A-BE3	4	9	chr12	54677661	chr12_54677661	T>C	t	aaattt	8	ttcaaattttggacccatgaagg	AGG	Pathogenic	3178|HNRNPA1	483353028	NR_135167.1:n.935T>C	C0393665
A-BE3	4	9	chr12	54677685	chr12_54677685	T>C	t	tttgga	4	aattttggaggcagaagctctgg	TGG	Pathogenic	3178|HNRNPA1	483353031	NR_135167.1:n.959T>C	C0393665
A-BE3	4	9	chr12	110029080	chr12_110029080	T>C	t	aataga	6	ctcaatagatgccatctccctgg	TGG	Pathogenic	4598|MVK	104895304	NM_001301182.1:c.647T>C	C0398691 C0398691 C1959626 C1959626 CN517202 CN169374
A-BE3	4	9	chr12	124220173	chr12_124220173	T>C	t	tgtgag	6	cactgtgagtaagctggaagtgg	TGG	Pathogenic	23545|ATP6V0A2	398124257	NM_012463.3:c.825+2T>C	C0268355 CN517202
A-BE3	4	9	chr12	6153515	chr12_6153515	A>G	t	atagtt	5	gtcatagttctggcacgttttgg	TGG	Pathogenic	7450|VWF	61748478	NM_000552.4:c.2384A>G	CN517202 C1282975
A-BE3	4	9	chr12	13720199	chr12_13720199	A>G	t	tgggga	4	ccctggggaaaggacagagaagg	AGG	Pathogenic	2904|GRIN2B	1057519612	NM_000834.3:c.2360-2A>G	C3151411
A-BE3	4	9	chr12	48368017	chr12_48368017	A>G	t	agtggt	9	tgcagtggtaggtgatgttctgg	TGG	Pathogenic	1280|COL2A1	121912889	NM_001844.4:c.4172A>G	C1835437 C0796173
A-BE3	4	9	chr12	49165569	chr12_49165569	A>G	t	atagaa	5	cacatagaactcagagaagttgg	TGG	Likely pathogenic	112|ADCY6	879253864	NM_015270.4:c.2975A>G	C4225385
A-BE3	4	9	chr12	89744637	chr12_89744637	A>G	t	tattgg	6	cactattggggtctcggtcaagg	AGG	Pathogenic	1848|DUSP6	143946794	NM_022652.3:c.400+780A>G	C3808981
A-BE3	4	9	chr12	114823360	chr12_114823360	A>G	t	ttaatt	4	tctttaattgcgtgatctgaagg	AGG	Likely pathogenic	6910|TBX5	1131691932	NM_000192.3:c.676A>G	CN517202
A-BE3	4	9	chr12	52159513	chr12_52159513	T>C	t	attatt	8	aagattattggaaattcagtggg	GGG	Likely pathogenic	6334|SCN8A	#N/A	NM_014191.3:c.2603T>C	C3281191
A-BE3	4	9	chr12	54677661	chr12_54677661	T>C	t	aatttt	7	tcaaattttggacccatgaaggg	GGG	Pathogenic	3178|HNRNPA1	483353028	NR_135167.1:n.935T>C	C0393665
A-BE3	4	9	chr12	54677661	chr12_54677661	T>C	t	tttgga	4	aattttggacccatgaagggagg	AGG	Pathogenic	3178|HNRNPA1	483353028	NR_135167.1:n.935T>C	C0393665
A-BE3	4	9	chr12	48368017	chr12_48368017	A>G	t	gtggta	8	gcagtggtaggtgatgttctggg	GGG	Pathogenic	1280|COL2A1	121912889	NM_001844.4:c.4172A>G	C1835437 C0796173
A-BE3	4	9	chr12	52914080	chr12_52914080	A>G	t	tggtgg	4	acatggtggcttgttcctggtgg	TGG	Pathogenic	3852|KRT5	1064793977	NM_000424.3:c.1A>G	CN517202
A-BE3	4	9	chr12	49449106	chr12_49449106	T>C	a	tccatc	18	ccagcttctggctgtccatccct	CCA	Likely pathogenic	8085|KMT2D	1057520167	NM_003482.3:c.2T>C	CN517202
A-BE3	4	9	chr12	52882130	chr12_52882130	T>C	a	cctcca	20	cctgcactcctcaccctccagca	CCT	Pathogenic	3853|KRT6A	57052654	NM_005554.3:c.1406T>C	C3714948 CN517202
A-BE3	4	9	chr12	103238187	chr12_103238187	T>C	a	cccaaa	19	ccttgtttgcagagcccaaactc	CCT	Likely pathogenic	5053|PAH	199475614	NM_000277.2:c.992T>C	C0031485
A-BE3	4	9	chr12	110006578	chr12_110006578	T>C	a	ccaata	18	cctgtcccccttacccaatagct	CCT	Pathogenic	326625|MMAB	864309509	NR_038118.1:n.360T>C	C1855102
A-BE3	4	9	chr12	111352007	chr12_111352007	T>C	a	cccaaa	19	cccttaagtttctccccaaacat	CCC	Likely pathogenic	4633|MYL2	730880950	NM_000432.3:c.257T>C	CN517202
A-BE3	4	9	chr12	20769227	chr12_20769227	A>G	a	accacc	18	ccacttggaccaccaccacctcg	CCA	Pathogenic	5139|PDE3A	794726865	NM_000921.4:c.1333A>G	C1862170
A-BE3	4	9	chr12	52093365	chr12_52093365	A>G	a	acaatt	18	cctcaggcctgaagacaattgtg	CCT	Pathogenic	6334|SCN8A	1064793923	NM_014191.3:c.718A>G	CN517202
A-BE3	4	9	chr12	52200572	chr12_52200572	A>G	a	aacttc	15	ccatcatcctggagaacttcagt	CCA	Pathogenic	6334|SCN8A	202151337	NM_014191.3:c.5302A>G	C3281191
A-BE3	4	9	chr12	54677683	chr12_54677683	A>G	a	aaattt	17	cccatgaagggaggaaattttgg	CCC	Likely pathogenic	3178|HNRNPA1	3207617	NR_135167.1:n.957A>G	C0751967
A-BE3	4	9	chr12	57963066	chr12_57963066	A>G	a	caaaat	16	ccatatcgtgacagcaaaatgac	CCA	Likely pathogenic	3798|KIF5A	1057523746	NM_004984.3:c.847A>G	CN517202
A-BE3	4	9	chr12	110029079	chr12_110029079	A>G	a	tcaata	18	cccccctcctgacctcaatagat	CCC	Likely pathogenic	4598|MVK	759997079	NM_001114185.2:c.802A>G	CN517202
A-BE3	4	9	chr12	52914061	chr12_52914061	T>C	a	acacac	17	cccgctccggaaggacacacttg	CCC	Pathogenic	3852|KRT5	121912474	NM_000424.3:c.20T>C	C0079299
A-BE3	4	9	chr12	52914061	chr12_52914061	T>C	a	cacact	16	ccgctccggaaggacacacttga	CCG	Pathogenic	3852|KRT5	121912474	NM_000424.3:c.20T>C	C0079299
A-BE3	4	9	chr12	111352007	chr12_111352007	T>C	a	ccaaac	18	ccttaagtttctccccaaacatt	CCT	Likely pathogenic	4633|MYL2	730880950	NM_000432.3:c.257T>C	CN517202
A-BE3	4	9	chr12	54677683	chr12_54677683	A>G	a	aatttt	16	ccatgaagggaggaaattttgga	CCA	Likely pathogenic	3178|HNRNPA1	3207617	NR_135167.1:n.957A>G	C0751967
Y-BE3	4	8	chr12	31255247	chr12_31255247	T>C	t	aggtg	7	tccaggtgcgggcgtcatgctgg	TGG	Pathogenic	1663|DDX11	730880279	NM_030653.3:c.2271+2T>C	C3150658
Y-BE3	4	8	chr12	52159513	chr12_52159513	T>C	t	attat	8	aagattattggaaattcagtggg	GGG	Likely pathogenic	6334|SCN8A	#N/A	NM_014191.3:c.2603T>C	C3281191
Y-BE3	4	8	chr12	52200876	chr12_52200876	T>C	t	gatgg	6	gcagatggaagagcggttcgtgg	TGG	Likely pathogenic	6334|SCN8A	1064794727	NM_014191.3:c.5606T>C	CN517202
Y-BE3	4	8	chr12	52309186	chr12_52309186	T>C	t	gagat	8	gtggagatcttcggtacacaggg	GGG	Pathogenic	94|ACVRL1	1085307413	NM_000020.2:c.950T>C	C0152171
Y-BE3	4	8	chr12	54677661	chr12_54677661	T>C	t	aaatt	8	ttcaaattttggacccatgaagg	AGG	Pathogenic	3178|HNRNPA1	483353028	NR_135167.1:n.935T>C	C0393665
Y-BE3	4	8	chr12	54677685	chr12_54677685	T>C	t	tttgg	4	aattttggaggcagaagctctgg	TGG	Pathogenic	3178|HNRNPA1	483353031	NR_135167.1:n.959T>C	C0393665
Y-BE3	4	8	chr12	110029080	chr12_110029080	T>C	t	aatag	6	ctcaatagatgccatctccctgg	TGG	Pathogenic	4598|MVK	104895304	NM_001301182.1:c.647T>C	C0398691 C0398691 C1959626 C1959626 CN517202 CN169374
Y-BE3	4	8	chr12	110032988	chr12_110032988	T>C	t	ggtat	6	ccaggtatcccgggggtaggtgg	TGG	Pathogenic	4598|MVK	398122910	NM_000431.3:c.1039+2T>C	C1867981
Y-BE3	4	8	chr12	124220173	chr12_124220173	T>C	t	tgtga	6	cactgtgagtaagctggaagtgg	TGG	Pathogenic	23545|ATP6V0A2	398124257	NM_012463.3:c.825+2T>C	C0268355 CN517202
Y-BE3	4	8	chr12	6153515	chr12_6153515	A>G	t	atagt	5	gtcatagttctggcacgttttgg	TGG	Pathogenic	7450|VWF	61748478	NM_000552.4:c.2384A>G	CN517202 C1282975
Y-BE3	4	8	chr12	13720199	chr12_13720199	A>G	t	tgggg	4	ccctggggaaaggacagagaagg	AGG	Pathogenic	2904|GRIN2B	1057519612	NM_000834.3:c.2360-2A>G	C3151411
Y-BE3	4	8	chr12	48368017	chr12_48368017	A>G	t	gtggt	8	gcagtggtaggtgatgttctggg	GGG	Pathogenic	1280|COL2A1	121912889	NM_001844.4:c.4172A>G	C1835437 C0796173
Y-BE3	4	8	chr12	49165569	chr12_49165569	A>G	t	ataga	5	cacatagaactcagagaagttgg	TGG	Likely pathogenic	112|ADCY6	879253864	NM_015270.4:c.2975A>G	C4225385
Y-BE3	4	8	chr12	88494960	chr12_88494960	A>G	t	atatt	7	gagatattcacaattacaactgg	TGG	Pathogenic	80184|CEP290	281865192	NM_025114.3:c.2991+1655A>G	C1857780 C1857821 CN517202
Y-BE3	4	8	chr12	89744637	chr12_89744637	A>G	t	tattg	6	cactattggggtctcggtcaagg	AGG	Pathogenic	1848|DUSP6	143946794	NM_022652.3:c.400+780A>G	C3808981
Y-BE3	4	8	chr12	103249087	chr12_103249087	A>G	t	gtatt	8	catgtattccactcgagggatgg	TGG	Pathogenic	5053|PAH	77958223	NM_000277.2:c.533A>G	C0031485 CN517202
Y-BE3	4	8	chr12	114823360	chr12_114823360	A>G	t	ttaat	4	tctttaattgcgtgatctgaagg	AGG	Likely pathogenic	6910|TBX5	1131691932	NM_000192.3:c.676A>G	CN517202
Y-BE3	4	8	chr12	116714936	chr12_116714936	A>G	t	atgat	5	gtcatgatcctccgcgagcccgg	CGG	Pathogenic	23389|MED13L	1131691818	NM_015335.4:c.1A>G	CN517202
Y-BE3	4	8	chr12	54677661	chr12_54677661	T>C	t	aattt	7	tcaaattttggacccatgaaggg	GGG	Pathogenic	3178|HNRNPA1	483353028	NR_135167.1:n.935T>C	C0393665
Y-BE3	4	8	chr12	54677661	chr12_54677661	T>C	t	tttgg	4	aattttggacccatgaagggagg	AGG	Pathogenic	3178|HNRNPA1	483353028	NR_135167.1:n.935T>C	C0393665
Y-BE3	4	8	chr12	52914080	chr12_52914080	A>G	t	tggtg	4	acatggtggcttgttcctggtgg	TGG	Pathogenic	3852|KRT5	1064793977	NM_000424.3:c.1A>G	CN517202
Y-BE3	4	8	chr12	49449106	chr12_49449106	T>C	a	ccatc	18	ccagcttctggctgtccatccct	CCA	Likely pathogenic	8085|KMT2D	1057520167	NM_003482.3:c.2T>C	CN517202
Y-BE3	4	8	chr12	52882130	chr12_52882130	T>C	a	ctcca	20	cctgcactcctcaccctccagca	CCT	Pathogenic	3853|KRT6A	57052654	NM_005554.3:c.1406T>C	C3714948 CN517202
Y-BE3	4	8	chr12	57323299	chr12_57323299	T>C	a	ctcaa	20	ccgatagttccctggctcaatga	CCG	Pathogenic	121214|SDR9C7	770729222	NM_148897.2:c.599T>C	CN321864
Y-BE3	4	8	chr12	103238187	chr12_103238187	T>C	a	ccaaa	19	ccttgtttgcagagcccaaactc	CCT	Likely pathogenic	5053|PAH	199475614	NM_000277.2:c.992T>C	C0031485
Y-BE3	4	8	chr12	110006578	chr12_110006578	T>C	a	caata	18	cctgtcccccttacccaatagct	CCT	Pathogenic	326625|MMAB	864309509	NR_038118.1:n.360T>C	C1855102
Y-BE3	4	8	chr12	111352007	chr12_111352007	T>C	a	ccaaa	19	cccttaagtttctccccaaacat	CCC	Likely pathogenic	4633|MYL2	730880950	NM_000432.3:c.257T>C	CN517202
Y-BE3	4	8	chr12	20769227	chr12_20769227	A>G	a	ccacc	18	ccacttggaccaccaccacctcg	CCA	Pathogenic	5139|PDE3A	794726865	NM_000921.4:c.1333A>G	C1862170
Y-BE3	4	8	chr12	52093365	chr12_52093365	A>G	a	caatt	18	cctcaggcctgaagacaattgtg	CCT	Pathogenic	6334|SCN8A	1064793923	NM_014191.3:c.718A>G	CN517202
Y-BE3	4	8	chr12	54677683	chr12_54677683	A>G	a	aattt	17	cccatgaagggaggaaattttgg	CCC	Likely pathogenic	3178|HNRNPA1	3207617	NR_135167.1:n.957A>G	C0751967
Y-BE3	4	8	chr12	57963066	chr12_57963066	A>G	a	aaaat	16	ccatatcgtgacagcaaaatgac	CCA	Likely pathogenic	3798|KIF5A	1057523746	NM_004984.3:c.847A>G	CN517202
Y-BE3	4	8	chr12	110029079	chr12_110029079	A>G	a	caata	18	cccccctcctgacctcaatagat	CCC	Likely pathogenic	4598|MVK	759997079	NM_001114185.2:c.802A>G	CN517202
Y-BE3	4	8	chr12	52914061	chr12_52914061	T>C	a	acaca	18	ccccgctccggaaggacacactt	CCC	Pathogenic	3852|KRT5	121912474	NM_000424.3:c.20T>C	C0079299
Y-BE3	4	8	chr12	52914061	chr12_52914061	T>C	a	cacac	17	cccgctccggaaggacacacttg	CCC	Pathogenic	3852|KRT5	121912474	NM_000424.3:c.20T>C	C0079299
Y-BE3	4	8	chr12	52914061	chr12_52914061	T>C	a	acact	16	ccgctccggaaggacacacttga	CCG	Pathogenic	3852|KRT5	121912474	NM_000424.3:c.20T>C	C0079299
Y-BE3	4	8	chr12	111352007	chr12_111352007	T>C	a	caaac	18	ccttaagtttctccccaaacatt	CCT	Likely pathogenic	4633|MYL2	730880950	NM_000432.3:c.257T>C	CN517202
Y-BE3	4	8	chr12	54677683	chr12_54677683	A>G	a	atttt	16	ccatgaagggaggaaattttgga	CCA	Likely pathogenic	3178|HNRNPA1	3207617	NR_135167.1:n.957A>G	C0751967
Y-BE3	4	8	chr12	112893772	chr12_112893772	A>G	a	tataa	17	ccttaacacgactcgtataaatg	CCT	Pathogenic	5781|PTPN11	397516806	NM_002834.4:c.661A>G	CN517202
FE-BE3	5	7	chr12	31255247	chr12_31255247	T>C	t	ggt	7	tccaggtgcgggcgtcatgctgg	TGG	Pathogenic	1663|DDX11	730880279	NM_030653.3:c.2271+2T>C	C3150658
FE-BE3	5	7	chr12	52200876	chr12_52200876	T>C	t	atg	6	gcagatggaagagcggttcgtgg	TGG	Likely pathogenic	6334|SCN8A	1064794727	NM_014191.3:c.5606T>C	CN517202
FE-BE3	5	7	chr12	54677661	chr12_54677661	T>C	t	att	7	tcaaattttggacccatgaaggg	GGG	Pathogenic	3178|HNRNPA1	483353028	NR_135167.1:n.935T>C	C0393665
FE-BE3	5	7	chr12	110017726	chr12_110017726	T>C	t	ata	6	acttatacctgtccatctgccgg	CGG	Pathogenic	4598|MVK	104895382	NM_000431.3:c.346T>C	C0398691 CN517202
FE-BE3	5	7	chr12	110029080	chr12_110029080	T>C	t	ata	6	ctcaatagatgccatctccctgg	TGG	Pathogenic	4598|MVK	104895304	NM_001301182.1:c.647T>C	C0398691 C0398691 C1959626 C1959626 CN517202 CN169374
FE-BE3	5	7	chr12	110032988	chr12_110032988	T>C	t	gta	6	ccaggtatcccgggggtaggtgg	TGG	Pathogenic	4598|MVK	398122910	NM_000431.3:c.1039+2T>C	C1867981
FE-BE3	5	7	chr12	124220173	chr12_124220173	T>C	t	gtg	6	cactgtgagtaagctggaagtgg	TGG	Pathogenic	23545|ATP6V0A2	398124257	NM_012463.3:c.825+2T>C	C0268355 CN517202
FE-BE3	5	7	chr12	6153515	chr12_6153515	A>G	t	tag	5	gtcatagttctggcacgttttgg	TGG	Pathogenic	7450|VWF	61748478	NM_000552.4:c.2384A>G	CN517202 C1282975
FE-BE3	5	7	chr12	6167161	chr12_6167161	A>G	t	att	6	tgccattgtaattcccacacagg	AGG	Pathogenic	7450|VWF	61754010	NM_000552.4:c.1583A>G	CN517202 C1282968
FE-BE3	5	7	chr12	32900176	chr12_32900176	A>G	t	ttt	6	tctttttcctattttaagtaagg	AGG	Likely pathogenic	51067|YARS2	863224270	NM_001040436.2:c.1396A>G	CN517202
FE-BE3	5	7	chr12	39726410	chr12_39726410	A>G	t	ata	6	attcatatctgcctccatgttgg	TGG	Pathogenic	55605|KIF21A	121912589	NM_001173464.1:c.2839A>G	C1851102
FE-BE3	5	7	chr12	49165569	chr12_49165569	A>G	t	tag	5	cacatagaactcagagaagttgg	TGG	Likely pathogenic	112|ADCY6	879253864	NM_015270.4:c.2975A>G	C4225385
FE-BE3	5	7	chr12	88494960	chr12_88494960	A>G	t	tat	7	gagatattcacaattacaactgg	TGG	Pathogenic	80184|CEP290	281865192	NM_025114.3:c.2991+1655A>G	C1857780 C1857821 CN517202
FE-BE3	5	7	chr12	89744637	chr12_89744637	A>G	t	att	6	cactattggggtctcggtcaagg	AGG	Pathogenic	1848|DUSP6	143946794	NM_022652.3:c.400+780A>G	C3808981
FE-BE3	5	7	chr12	103240726	chr12_103240726	A>G	t	aat	7	ggccaatttcctgtaattggggg	GGG	Pathogenic/Likely pathogenic	5053|PAH	62642934	NM_000277.2:c.916A>G	C0751435 C0031485 CN517202
FE-BE3	5	7	chr12	103249087	chr12_103249087	A>G	t	att	7	atgtattccactcgagggatggg	GGG	Pathogenic	5053|PAH	77958223	NM_000277.2:c.533A>G	C0031485 CN517202
FE-BE3	5	7	chr12	111353575	chr12_111353575	A>G	t	tgg	5	gttctggtccatgatagtgaagg	AGG	Likely pathogenic	4633|MYL2	730880947	NM_000432.3:c.113A>G	CN517202
FE-BE3	5	7	chr12	116714936	chr12_116714936	A>G	t	tga	5	gtcatgatcctccgcgagcccgg	CGG	Pathogenic	23389|MED13L	1131691818	NM_015335.4:c.1A>G	CN517202
FE-BE3	5	7	chr12	122287632	chr12_122287632	A>G	t	ata	6	cctcatatccaggcaagaattgg	TGG	Pathogenic	3242|HPD	137852865	NM_002150.2:c.479A>G	C0268623
FE-BE3	5	7	chr12	31255247	chr12_31255247	T>C	t	gtg	6	ccaggtgcgggcgtcatgctggg	GGG	Pathogenic	1663|DDX11	730880279	NM_030653.3:c.2271+2T>C	C3150658
FE-BE3	5	7	chr12	110032988	chr12_110032988	T>C	t	tat	5	caggtatcccgggggtaggtggg	GGG	Pathogenic	4598|MVK	398122910	NM_000431.3:c.1039+2T>C	C1867981
FE-BE3	5	7	chr12	88494960	chr12_88494960	A>G	t	att	6	agatattcacaattacaactggg	GGG	Pathogenic	80184|CEP290	281865192	NM_025114.3:c.2991+1655A>G	C1857780 C1857821 CN517202
FE-BE3	5	7	chr12	14772238	chr12_14772238	T>C	a	aca	19	ccacaactccagcagcacaggga	CCA	Pathogenic	2984|GUCY2C	587784573	NM_004963.3:c.2782T>C	C0270246
FE-BE3	5	7	chr12	49449106	chr12_49449106	T>C	a	cat	18	ccagcttctggctgtccatccct	CCA	Likely pathogenic	8085|KMT2D	1057520167	NM_003482.3:c.2T>C	CN517202
FE-BE3	5	7	chr12	49578923	chr12_49578923	T>C	a	aac	18	cctccatcccctccccaacgtac	CCT	Pathogenic/Likely pathogenic	7846|TUBA1A	797045005	NM_006009.3:c.1226T>C	C1969029 CN517202
FE-BE3	5	7	chr12	52914061	chr12_52914061	T>C	a	aca	19	cccccgctccggaaggacacact	CCC	Pathogenic	3852|KRT5	121912474	NM_000424.3:c.20T>C	C0079299
FE-BE3	5	7	chr12	103238187	chr12_103238187	T>C	a	caa	19	ccttgtttgcagagcccaaactc	CCT	Likely pathogenic	5053|PAH	199475614	NM_000277.2:c.992T>C	C0031485
FE-BE3	5	7	chr12	103245482	chr12_103245482	T>C	a	aaa	19	cctgggaaaactgggcaaagctg	CCT	Likely pathogenic	5053|PAH	796064504	NM_000277.2:c.895T>C	C0031485
FE-BE3	5	7	chr12	103310907	chr12_103310907	T>C	a	cat	18	ccaggaccgcagtggacatgctg	CCA	Pathogenic	5053|PAH	62508575	NM_000277.2:c.2T>C	CN517202
FE-BE3	5	7	chr12	110006578	chr12_110006578	T>C	a	aat	18	cctgtcccccttacccaatagct	CCT	Pathogenic	326625|MMAB	864309509	NR_038118.1:n.360T>C	C1855102
FE-BE3	5	7	chr12	110011284	chr12_110011284	T>C	a	cca	19	cccaggccgcacacagccatgag	CCC	Pathogenic	326625|MMAB	869320655	NR_038118.1:n.75T>C	C1855102
FE-BE3	5	7	chr12	111352007	chr12_111352007	T>C	a	caa	19	cccttaagtttctccccaaacat	CCC	Likely pathogenic	4633|MYL2	730880950	NM_000432.3:c.257T>C	CN517202
FE-BE3	5	7	chr12	5021220	chr12_5021220	A>G	a	aaa	19	cccttcttcatcgtggaaacgct	CCC	Pathogenic	3736|KCNA1	104894354	NM_000217.2:c.676A>G	C1719788
FE-BE3	5	7	chr12	20769227	chr12_20769227	A>G	a	cac	18	ccacttggaccaccaccacctcg	CCA	Pathogenic	5139|PDE3A	794726865	NM_000921.4:c.1333A>G	C1862170
FE-BE3	5	7	chr12	52093365	chr12_52093365	A>G	a	aat	18	cctcaggcctgaagacaattgtg	CCT	Pathogenic	6334|SCN8A	1064793923	NM_014191.3:c.718A>G	CN517202
FE-BE3	5	7	chr12	52306975	chr12_52306975	A>G	a	aca	17	ccggggggcctggtgcacagtag	CCG	Likely pathogenic	94|ACVRL1	1131691346	NM_000020.2:c.154A>G	CN517202
FE-BE3	5	7	chr12	52307114	chr12_52307114	A>G	a	aac	18	ccacctctgcaaccacaacgtgt	CCA	Pathogenic	94|ACVRL1	1085307406	NM_000020.2:c.293A>G	C0152171
FE-BE3	5	7	chr12	54677683	chr12_54677683	A>G	a	att	17	cccatgaagggaggaaattttgg	CCC	Likely pathogenic	3178|HNRNPA1	3207617	NR_135167.1:n.957A>G	C0751967
FE-BE3	5	7	chr12	57963046	chr12_57963046	A>G	a	tat	18	cctcccccagaaaagctatgttc	CCT	Pathogenic	3798|KIF5A	121434443	NM_004984.3:c.827A>G	C1858712
FE-BE3	5	7	chr12	110029079	chr12_110029079	A>G	a	aat	18	cccccctcctgacctcaatagat	CCC	Likely pathogenic	4598|MVK	759997079	NM_001114185.2:c.802A>G	CN517202
FE-BE3	5	7	chr12	112888193	chr12_112888193	A>G	a	aaa	18	cctgtatggaggggagaaatttg	CCT	Pathogenic/Likely pathogenic	5781|PTPN11	397516801	NM_002834.4:c.209A>G	C0028326 CN166718 CN517202
FE-BE3	5	7	chr12	121416572	chr12_121416572	A>G	a	cca	19	ccctgtggcagccgagccatggt	CCC	Likely pathogenic	6927|HNF1A	193922592	NM_000545.6:c.1A>G	C1838100
FE-BE3	5	7	chr12	52914061	chr12_52914061	T>C	a	cac	18	ccccgctccggaaggacacactt	CCC	Pathogenic	3852|KRT5	121912474	NM_000424.3:c.20T>C	C0079299
FE-BE3	5	7	chr12	52914061	chr12_52914061	T>C	a	aca	17	cccgctccggaaggacacacttg	CCC	Pathogenic	3852|KRT5	121912474	NM_000424.3:c.20T>C	C0079299
FE-BE3	5	7	chr12	110011284	chr12_110011284	T>C	a	cat	18	ccaggccgcacacagccatgagc	CCA	Pathogenic	326625|MMAB	869320655	NR_038118.1:n.75T>C	C1855102
FE-BE3	5	7	chr12	111352007	chr12_111352007	T>C	a	aaa	18	ccttaagtttctccccaaacatt	CCT	Likely pathogenic	4633|MYL2	730880950	NM_000432.3:c.257T>C	CN517202
FE-BE3	5	7	chr12	5021220	chr12_5021220	A>G	a	aac	18	ccttcttcatcgtggaaacgctg	CCT	Pathogenic	3736|KCNA1	104894354	NM_000217.2:c.676A>G	C1719788
FE-BE3	5	7	chr12	110029079	chr12_110029079	A>G	a	ata	17	ccccctcctgacctcaatagatg	CCC	Likely pathogenic	4598|MVK	759997079	NM_001114185.2:c.802A>G	CN517202
FE-BE3	5	7	chr12	112888156	chr12_112888156	A>G	a	aac	17	ccacatcaagattcagaacactg	CCA	Pathogenic	5781|PTPN11	397507505	NM_002834.4:c.172A>G	C0028326 CN166718 CN517202
FE-BE3	5	7	chr12	112888157	chr12_112888157	A>G	a	aac	18	ccacatcaagattcagaacactg	CCA	Pathogenic	5781|PTPN11	751437780	NM_002834.4:c.173A>G	CN517202
FE-BE3	5	7	chr12	112893772	chr12_112893772	A>G	a	tat	18	cccttaacacgactcgtataaat	CCC	Pathogenic	5781|PTPN11	397516806	NM_002834.4:c.661A>G	CN517202
FE-BE3	5	7	chr12	112893772	chr12_112893772	A>G	a	ata	17	ccttaacacgactcgtataaatg	CCT	Pathogenic	5781|PTPN11	397516806	NM_002834.4:c.661A>G	CN517202
FE-BE3	5	7	chr12	121416572	chr12_121416572	A>G	a	cat	18	cctgtggcagccgagccatggtt	CCT	Likely pathogenic	6927|HNF1A	193922592	NM_000545.6:c.1A>G	C1838100
YEE-BE3	5	6	chr12	31255247	chr12_31255247	T>C	t	gt	6	ccaggtgcgggcgtcatgctggg	GGG	Pathogenic	1663|DDX11	730880279	NM_030653.3:c.2271+2T>C	C3150658
YEE-BE3	5	6	chr12	52200876	chr12_52200876	T>C	t	at	6	gcagatggaagagcggttcgtgg	TGG	Likely pathogenic	6334|SCN8A	1064794727	NM_014191.3:c.5606T>C	CN517202
YEE-BE3	5	6	chr12	110013846	chr12_110013846	T>C	t	tt	5	cggcttcaaccccacagcaatgg	TGG	Pathogenic	4598|MVK	397514571	NM_000431.3:c.122T>C	C1867981
YEE-BE3	5	6	chr12	110017726	chr12_110017726	T>C	t	at	6	acttatacctgtccatctgccgg	CGG	Pathogenic	4598|MVK	104895382	NM_000431.3:c.346T>C	C0398691 CN517202
YEE-BE3	5	6	chr12	110029080	chr12_110029080	T>C	t	at	6	ctcaatagatgccatctccctgg	TGG	Pathogenic	4598|MVK	104895304	NM_001301182.1:c.647T>C	C0398691 C0398691 C1959626 C1959626 CN517202 CN169374
YEE-BE3	5	6	chr12	110032988	chr12_110032988	T>C	t	gt	6	ccaggtatcccgggggtaggtgg	TGG	Pathogenic	4598|MVK	398122910	NM_000431.3:c.1039+2T>C	C1867981
YEE-BE3	5	6	chr12	124220173	chr12_124220173	T>C	t	gt	6	cactgtgagtaagctggaagtgg	TGG	Pathogenic	23545|ATP6V0A2	398124257	NM_012463.3:c.825+2T>C	C0268355 CN517202
YEE-BE3	5	6	chr12	6153515	chr12_6153515	A>G	t	ta	5	gtcatagttctggcacgttttgg	TGG	Pathogenic	7450|VWF	61748478	NM_000552.4:c.2384A>G	CN517202 C1282975
YEE-BE3	5	6	chr12	6167161	chr12_6167161	A>G	t	at	6	tgccattgtaattcccacacagg	AGG	Pathogenic	7450|VWF	61754010	NM_000552.4:c.1583A>G	CN517202 C1282968
YEE-BE3	5	6	chr12	32900176	chr12_32900176	A>G	t	tt	6	tctttttcctattttaagtaagg	AGG	Likely pathogenic	51067|YARS2	863224270	NM_001040436.2:c.1396A>G	CN517202
YEE-BE3	5	6	chr12	39726410	chr12_39726410	A>G	t	at	6	attcatatctgcctccatgttgg	TGG	Pathogenic	55605|KIF21A	121912589	NM_001173464.1:c.2839A>G	C1851102
YEE-BE3	5	6	chr12	49165569	chr12_49165569	A>G	t	ta	5	cacatagaactcagagaagttgg	TGG	Likely pathogenic	112|ADCY6	879253864	NM_015270.4:c.2975A>G	C4225385
YEE-BE3	5	6	chr12	80849470	chr12_80849470	A>G	t	ta	5	actctaccaagggttggagaagg	AGG	Pathogenic	374462|PTPRQ	281865414	NM_001145026.1:c.715A>G	C3150654
YEE-BE3	5	6	chr12	88494960	chr12_88494960	A>G	t	at	6	agatattcacaattacaactggg	GGG	Pathogenic	80184|CEP290	281865192	NM_025114.3:c.2991+1655A>G	C1857780 C1857821 CN517202
YEE-BE3	5	6	chr12	89744637	chr12_89744637	A>G	t	at	6	cactattggggtctcggtcaagg	AGG	Pathogenic	1848|DUSP6	143946794	NM_022652.3:c.400+780A>G	C3808981
YEE-BE3	5	6	chr12	111353575	chr12_111353575	A>G	t	tg	5	gttctggtccatgatagtgaagg	AGG	Likely pathogenic	4633|MYL2	730880947	NM_000432.3:c.113A>G	CN517202
YEE-BE3	5	6	chr12	116714936	chr12_116714936	A>G	t	tg	5	gtcatgatcctccgcgagcccgg	CGG	Pathogenic	23389|MED13L	1131691818	NM_015335.4:c.1A>G	CN517202
YEE-BE3	5	6	chr12	122287632	chr12_122287632	A>G	t	at	6	cctcatatccaggcaagaattgg	TGG	Pathogenic	3242|HPD	137852865	NM_002150.2:c.479A>G	C0268623
YEE-BE3	5	6	chr12	110032988	chr12_110032988	T>C	t	ta	5	caggtatcccgggggtaggtggg	GGG	Pathogenic	4598|MVK	398122910	NM_000431.3:c.1039+2T>C	C1867981
YEE-BE3	5	6	chr12	88494960	chr12_88494960	A>G	t	tt	5	gatattcacaattacaactgggg	GGG	Pathogenic	80184|CEP290	281865192	NM_025114.3:c.2991+1655A>G	C1857780 C1857821 CN517202
YEE-BE3	5	6	chr12	14772238	chr12_14772238	T>C	a	ca	19	ccacaactccagcagcacaggga	CCA	Pathogenic	2984|GUCY2C	587784573	NM_004963.3:c.2782T>C	C0270246
YEE-BE3	5	6	chr12	25380247	chr12_25380247	T>C	a	ta	19	cctccccagtcctcatgtactgg	CCT	Pathogenic	3845|KRAS	387907205	NM_004985.4:c.211T>C	C3809005
YEE-BE3	5	6	chr12	49449106	chr12_49449106	T>C	a	at	18	ccagcttctggctgtccatccct	CCA	Likely pathogenic	8085|KMT2D	1057520167	NM_003482.3:c.2T>C	CN517202
YEE-BE3	5	6	chr12	49578923	chr12_49578923	T>C	a	ac	18	cctccatcccctccccaacgtac	CCT	Pathogenic/Likely pathogenic	7846|TUBA1A	797045005	NM_006009.3:c.1226T>C	C1969029 CN517202
YEE-BE3	5	6	chr12	52882143	chr12_52882143	T>C	a	ta	19	cctccagcagcttgcggtaggtg	CCT	Pathogenic	3853|KRT6A	267607463	NM_005554.3:c.1393T>C	CN517202
YEE-BE3	5	6	chr12	52914061	chr12_52914061	T>C	a	ca	19	cccccgctccggaaggacacact	CCC	Pathogenic	3852|KRT5	121912474	NM_000424.3:c.20T>C	C0079299
YEE-BE3	5	6	chr12	103238187	chr12_103238187	T>C	a	aa	19	ccttgtttgcagagcccaaactc	CCT	Likely pathogenic	5053|PAH	199475614	NM_000277.2:c.992T>C	C0031485
YEE-BE3	5	6	chr12	103245482	chr12_103245482	T>C	a	aa	19	cctgggaaaactgggcaaagctg	CCT	Likely pathogenic	5053|PAH	796064504	NM_000277.2:c.895T>C	C0031485
YEE-BE3	5	6	chr12	103310907	chr12_103310907	T>C	a	at	18	ccaggaccgcagtggacatgctg	CCA	Pathogenic	5053|PAH	62508575	NM_000277.2:c.2T>C	CN517202
YEE-BE3	5	6	chr12	110006578	chr12_110006578	T>C	a	at	18	cctgtcccccttacccaatagct	CCT	Pathogenic	326625|MMAB	864309509	NR_038118.1:n.360T>C	C1855102
YEE-BE3	5	6	chr12	110011284	chr12_110011284	T>C	a	ca	19	cccaggccgcacacagccatgag	CCC	Pathogenic	326625|MMAB	869320655	NR_038118.1:n.75T>C	C1855102
YEE-BE3	5	6	chr12	111352007	chr12_111352007	T>C	a	aa	19	cccttaagtttctccccaaacat	CCC	Likely pathogenic	4633|MYL2	730880950	NM_000432.3:c.257T>C	CN517202
YEE-BE3	5	6	chr12	5021220	chr12_5021220	A>G	a	aa	19	cccttcttcatcgtggaaacgct	CCC	Pathogenic	3736|KCNA1	104894354	NM_000217.2:c.676A>G	C1719788
YEE-BE3	5	6	chr12	20769227	chr12_20769227	A>G	a	ac	18	ccacttggaccaccaccacctcg	CCA	Pathogenic	5139|PDE3A	794726865	NM_000921.4:c.1333A>G	C1862170
YEE-BE3	5	6	chr12	52093365	chr12_52093365	A>G	a	at	18	cctcaggcctgaagacaattgtg	CCT	Pathogenic	6334|SCN8A	1064793923	NM_014191.3:c.718A>G	CN517202
YEE-BE3	5	6	chr12	52307114	chr12_52307114	A>G	a	ac	18	ccacctctgcaaccacaacgtgt	CCA	Pathogenic	94|ACVRL1	1085307406	NM_000020.2:c.293A>G	C0152171
YEE-BE3	5	6	chr12	57963046	chr12_57963046	A>G	a	at	18	cctcccccagaaaagctatgttc	CCT	Pathogenic	3798|KIF5A	121434443	NM_004984.3:c.827A>G	C1858712
YEE-BE3	5	6	chr12	110029079	chr12_110029079	A>G	a	at	18	cccccctcctgacctcaatagat	CCC	Likely pathogenic	4598|MVK	759997079	NM_001114185.2:c.802A>G	CN517202
YEE-BE3	5	6	chr12	112888156	chr12_112888156	A>G	a	aa	18	cccacatcaagattcagaacact	CCC	Pathogenic	5781|PTPN11	397507505	NM_002834.4:c.172A>G	C0028326 CN166718 CN517202
YEE-BE3	5	6	chr12	112888157	chr12_112888157	A>G	a	aa	19	cccacatcaagattcagaacact	CCC	Pathogenic	5781|PTPN11	751437780	NM_002834.4:c.173A>G	CN517202
YEE-BE3	5	6	chr12	112888193	chr12_112888193	A>G	a	aa	18	cctgtatggaggggagaaatttg	CCT	Pathogenic/Likely pathogenic	5781|PTPN11	397516801	NM_002834.4:c.209A>G	C0028326 CN166718 CN517202
YEE-BE3	5	6	chr12	112893772	chr12_112893772	A>G	a	ta	19	ccccttaacacgactcgtataaa	CCC	Pathogenic	5781|PTPN11	397516806	NM_002834.4:c.661A>G	CN517202
YEE-BE3	5	6	chr12	121175638	chr12_121175638	A>G	a	ca	19	ccctgggtctgtgtgggcaggga	CCC	Likely pathogenic	35|ACADS	1057516231	NM_000017.3:c.473-2A>G	C0342783
YEE-BE3	5	6	chr12	121416572	chr12_121416572	A>G	a	ca	19	ccctgtggcagccgagccatggt	CCC	Likely pathogenic	6927|HNF1A	193922592	NM_000545.6:c.1A>G	C1838100
YEE-BE3	5	6	chr12	52914061	chr12_52914061	T>C	a	ac	18	ccccgctccggaaggacacactt	CCC	Pathogenic	3852|KRT5	121912474	NM_000424.3:c.20T>C	C0079299
YEE-BE3	5	6	chr12	110011284	chr12_110011284	T>C	a	at	18	ccaggccgcacacagccatgagc	CCA	Pathogenic	326625|MMAB	869320655	NR_038118.1:n.75T>C	C1855102
YEE-BE3	5	6	chr12	111352007	chr12_111352007	T>C	a	aa	18	ccttaagtttctccccaaacatt	CCT	Likely pathogenic	4633|MYL2	730880950	NM_000432.3:c.257T>C	CN517202
YEE-BE3	5	6	chr12	5021220	chr12_5021220	A>G	a	ac	18	ccttcttcatcgtggaaacgctg	CCT	Pathogenic	3736|KCNA1	104894354	NM_000217.2:c.676A>G	C1719788
YEE-BE3	5	6	chr12	112888157	chr12_112888157	A>G	a	ac	18	ccacatcaagattcagaacactg	CCA	Pathogenic	5781|PTPN11	751437780	NM_002834.4:c.173A>G	CN517202
YEE-BE3	5	6	chr12	112893772	chr12_112893772	A>G	a	at	18	cccttaacacgactcgtataaat	CCC	Pathogenic	5781|PTPN11	397516806	NM_002834.4:c.661A>G	CN517202
YEE-BE3	5	6	chr12	121416572	chr12_121416572	A>G	a	at	18	cctgtggcagccgagccatggtt	CCT	Likely pathogenic	6927|HNF1A	193922592	NM_000545.6:c.1A>G	C1838100
A-BE3	4	9	chr13	23894778	chr13_23894778	T>C	t	gattag	7	tcagattagaatcccccactcgg	CGG	Pathogenic	6445|SGCG	547818652	NM_000231.2:c.581T>C	C0410173
A-BE3	4	9	chr13	32893464	chr13_32893464	T>C	t	aggtaa	7	cttaggtaagtaatgcaatatgg	TGG	Pathogenic	675|BRCA2	81002805	U43746.1:n.544+2T>C	C2675520 C0346153 C0027672
A-BE3	4	9	chr13	32936730	chr13_32936730	T>C	t	atggat	5	tagatggatcatatggaaactgg	TGG	Likely pathogenic	675|BRCA2	1060502459	NM_000059.3:c.7876T>C	CN517202
A-BE3	4	9	chr13	52516692	chr13_52516692	A>G	t	tgggaa	4	tcctgggaaggtggaaagagagg	AGG	Likely pathogenic	540|ATP7B	786204584	NM_000053.3:c.3244-2A>G	C0019202
A-BE3	4	9	chr13	101844299	chr13_101844299	A>G	t	gaaata	8	aatgaaatagatggcaaccacgg	CGG	Pathogenic	259232|NALCN	786203988	NM_052867.3:c.1733A>G	CN517202
A-BE3	4	9	chr13	101844299	chr13_101844299	A>G	t	aaatag	7	atgaaatagatggcaaccacggg	GGG	Pathogenic	259232|NALCN	786203988	NM_052867.3:c.1733A>G	CN517202
A-BE3	4	9	chr13	52515330	chr13_52515330	T>C	a	caatca	17	ccactcacggtttccaatcagca	CCA	Pathogenic/Likely pathogenic	540|ATP7B	60431989	NM_000053.3:c.3443T>C	C0019202 C0019202
A-BE3	4	9	chr13	33591156	chr13_33591156	A>G	a	taccac	19	ccgtggtcaccctgtaccactgg	CCG	Pathogenic	9365|KL	121908423	NM_004795.3:c.578A>G	C4016904
A-BE3	4	9	chr13	49030452	chr13_49030452	A>G	a	aaatct	15	cccagaagccattgaaatctacc	CCC	Pathogenic	5925|RB1	587778866	NM_000321.2:c.1927A>G	C0035335
Y-BE3	4	8	chr13	23894778	chr13_23894778	T>C	t	gatta	7	tcagattagaatcccccactcgg	CGG	Pathogenic	6445|SGCG	547818652	NM_000231.2:c.581T>C	C0410173
Y-BE3	4	8	chr13	32893464	chr13_32893464	T>C	t	aggta	7	cttaggtaagtaatgcaatatgg	TGG	Pathogenic	675|BRCA2	81002805	U43746.1:n.544+2T>C	C2675520 C0346153 C0027672
Y-BE3	4	8	chr13	32936730	chr13_32936730	T>C	t	atgga	5	tagatggatcatatggaaactgg	TGG	Likely pathogenic	675|BRCA2	1060502459	NM_000059.3:c.7876T>C	CN517202
Y-BE3	4	8	chr13	52516692	chr13_52516692	A>G	t	tggga	4	tcctgggaaggtggaaagagagg	AGG	Likely pathogenic	540|ATP7B	786204584	NM_000053.3:c.3244-2A>G	C0019202
Y-BE3	4	8	chr13	101844299	chr13_101844299	A>G	t	gaaat	8	aatgaaatagatggcaaccacgg	CGG	Pathogenic	259232|NALCN	786203988	NM_052867.3:c.1733A>G	CN517202
Y-BE3	4	8	chr13	101844299	chr13_101844299	A>G	t	aaata	7	atgaaatagatggcaaccacggg	GGG	Pathogenic	259232|NALCN	786203988	NM_052867.3:c.1733A>G	CN517202
Y-BE3	4	8	chr13	52515330	chr13_52515330	T>C	a	aatca	17	ccactcacggtttccaatcagca	CCA	Pathogenic/Likely pathogenic	540|ATP7B	60431989	NM_000053.3:c.3443T>C	C0019202 C0019202
Y-BE3	4	8	chr13	33591156	chr13_33591156	A>G	a	tacca	20	cccgtggtcaccctgtaccactg	CCC	Pathogenic	9365|KL	121908423	NM_004795.3:c.578A>G	C4016904
Y-BE3	4	8	chr13	33591156	chr13_33591156	A>G	a	accac	19	ccgtggtcaccctgtaccactgg	CCG	Pathogenic	9365|KL	121908423	NM_004795.3:c.578A>G	C4016904
Y-BE3	4	8	chr13	51504811	chr13_51504811	A>G	a	taatc	18	ccttcatcctttttgtaatctgc	CCT	Likely pathogenic	79621|RNASEH2B	1057517815	NM_001142279.2:c.245-8A>G	CN517202
FE-BE3	5	7	chr13	23894778	chr13_23894778	T>C	t	att	7	tcagattagaatcccccactcgg	CGG	Pathogenic	6445|SGCG	547818652	NM_000231.2:c.581T>C	C0410173
FE-BE3	5	7	chr13	32893464	chr13_32893464	T>C	t	ggt	7	cttaggtaagtaatgcaatatgg	TGG	Pathogenic	675|BRCA2	81002805	U43746.1:n.544+2T>C	C2675520 C0346153 C0027672
FE-BE3	5	7	chr13	32936730	chr13_32936730	T>C	t	tgg	5	tagatggatcatatggaaactgg	TGG	Likely pathogenic	675|BRCA2	1060502459	NM_000059.3:c.7876T>C	CN517202
FE-BE3	5	7	chr13	96205009	chr13_96205009	T>C	t	atg	6	cggcatggctagcacggcttcgg	CGG	Pathogenic	9071|CLDN10	930701747	NM_182848.3:c.215-7377T>C	CN469329
FE-BE3	5	7	chr13	28602342	chr13_28602342	A>G	t	gtt	7	gcaggttcacaatattctcgtgg	TGG	Likely pathogenic	2322|FLT3	1057519767	NM_004119.2:c.2026A>G	C0023467
FE-BE3	5	7	chr13	101844299	chr13_101844299	A>G	t	aat	7	atgaaatagatggcaaccacggg	GGG	Pathogenic	259232|NALCN	786203988	NM_052867.3:c.1733A>G	CN517202
FE-BE3	5	7	chr13	52515330	chr13_52515330	T>C	a	atc	17	ccactcacggtttccaatcagca	CCA	Pathogenic/Likely pathogenic	540|ATP7B	60431989	NM_000053.3:c.3443T>C	C0019202 C0019202
FE-BE3	5	7	chr13	108861296	chr13_108861296	T>C	a	tca	19	cctgagaatacttccttcagttg	CCT	Likely pathogenic	3981|LIG4	1060499662	NM_002312.3:c.2321T>C	C1847827
FE-BE3	5	7	chr13	33591156	chr13_33591156	A>G	a	cca	19	ccgtggtcaccctgtaccactgg	CCG	Pathogenic	9365|KL	121908423	NM_004795.3:c.578A>G	C4016904
FE-BE3	5	7	chr13	48947539	chr13_48947539	A>G	a	cta	19	cctatttttatcccctctaggac	CCT	Pathogenic	5925|RB1	1131690892	NM_000321.2:c.1128-2A>G	C0027672
FE-BE3	5	7	chr13	51504811	chr13_51504811	A>G	a	taa	19	cccttcatcctttttgtaatctg	CCC	Likely pathogenic	79621|RNASEH2B	1057517815	NM_001142279.2:c.245-8A>G	CN517202
FE-BE3	5	7	chr13	111372086	chr13_111372086	A>G	a	caa	19	ccacgtactgtctgtgcaaccag	CCA	Pathogenic	3621|ING1	121909251	NM_198217.2:c.515A>G	C1168401
FE-BE3	5	7	chr13	51504811	chr13_51504811	A>G	a	aat	18	ccttcatcctttttgtaatctgc	CCT	Likely pathogenic	79621|RNASEH2B	1057517815	NM_001142279.2:c.245-8A>G	CN517202
YEE-BE3	5	6	chr13	32936730	chr13_32936730	T>C	t	tg	5	tagatggatcatatggaaactgg	TGG	Likely pathogenic	675|BRCA2	1060502459	NM_000059.3:c.7876T>C	CN517202
YEE-BE3	5	6	chr13	96205009	chr13_96205009	T>C	t	at	6	cggcatggctagcacggcttcgg	CGG	Pathogenic	9071|CLDN10	930701747	NM_182848.3:c.215-7377T>C	CN469329
YEE-BE3	5	6	chr13	113772904	chr13_113772904	T>C	t	tt	6	gacgttctctgagaggacgctgg	TGG	Pathogenic	2155|F7	387906508	NR_051961.1:n.1004T>C	C0015503
YEE-BE3	5	6	chr13	101844359	chr13_101844359	A>G	t	gt	6	ttacgtccacccatccttcctgg	TGG	Likely pathogenic	259232|NALCN	1064794722	NM_052867.3:c.1673A>G	CN517202
YEE-BE3	5	6	chr13	108861296	chr13_108861296	T>C	a	ca	19	cctgagaatacttccttcagttg	CCT	Likely pathogenic	3981|LIG4	1060499662	NM_002312.3:c.2321T>C	C1847827
YEE-BE3	5	6	chr13	33591156	chr13_33591156	A>G	a	ca	19	ccgtggtcaccctgtaccactgg	CCG	Pathogenic	9365|KL	121908423	NM_004795.3:c.578A>G	C4016904
YEE-BE3	5	6	chr13	48947539	chr13_48947539	A>G	a	ta	19	cctatttttatcccctctaggac	CCT	Pathogenic	5925|RB1	1131690892	NM_000321.2:c.1128-2A>G	C0027672
YEE-BE3	5	6	chr13	51504811	chr13_51504811	A>G	a	aa	19	cccttcatcctttttgtaatctg	CCC	Likely pathogenic	79621|RNASEH2B	1057517815	NM_001142279.2:c.245-8A>G	CN517202
YEE-BE3	5	6	chr13	111372086	chr13_111372086	A>G	a	aa	19	ccacgtactgtctgtgcaaccag	CCA	Pathogenic	3621|ING1	121909251	NM_198217.2:c.515A>G	C1168401
YEE-BE3	5	6	chr13	51504811	chr13_51504811	A>G	a	at	18	ccttcatcctttttgtaatctgc	CCT	Likely pathogenic	79621|RNASEH2B	1057517815	NM_001142279.2:c.245-8A>G	CN517202
A-BE3	4	9	chr14	23886150	chr14_23886150	A>G	t	atggat	5	ctcatggatagtctttccgctgg	TGG	Likely pathogenic	4625|MYH7	767148171	NM_000257.3:c.4571A>G	C3495498
A-BE3	4	9	chr14	54418579	chr14_54418579	A>G	t	gtggtg	8	ttcgtggtggaagctcctcacgg	CGG	Pathogenic	652|BMP4	376960358	NM_001202.5:c.362A>G	C1864689
A-BE3	4	9	chr14	74759326	chr14_74759326	A>G	t	gaggta	8	gatgaggtagatgcacacaaagg	AGG	Pathogenic	5826|ABCD4	201777056	NR_003256.2:n.980A>G	C3553915 CN517202
A-BE3	4	9	chr14	77745107	chr14_77745107	A>G	t	agtagt	6	ggaagtagtggtggaagtagagg	AGG	Pathogenic/Likely pathogenic	29954|POMT2	200198778	NM_013382.5:c.1997A>G	C3150411 C3150411 C3150416 C3150416 C3150418 C1864711 CN033898 CN517202
A-BE3	4	9	chr14	23884878	chr14_23884878	T>C	a	caatca	20	ccgctcactagtctcaatcagct	CCG	Pathogenic	4625|MYH7	797044602	NM_000257.3:c.5117T>C	CN074249
A-BE3	4	9	chr14	23894024	chr14_23894024	T>C	a	accatc	15	cctgcagcagggacaccatcttc	CCT	Likely pathogenic	4625|MYH7	1060501436	NM_000257.3:c.2633T>C	C0007194
A-BE3	4	9	chr14	24729144	chr14_24729144	T>C	a	accata	20	ccctggccagccgcaccatacct	CCC	Pathogenic	7051|TGM1	151054393	NM_000359.2:c.876+2T>C	CN517202
A-BE3	4	9	chr14	51372193	chr14_51372193	T>C	a	catatt	18	ccagatgttttgggcatattctt	CCA	Pathogenic	5836|PYGL	113993988	NM_002863.4:c.2461T>C	C0017925
A-BE3	4	9	chr14	92357678	chr14_92357678	T>C	a	atcaat	19	ccatagcgacattcatcaatgtc	CCA	Pathogenic	10516|FBLN5	28939072	NM_006329.3:c.506T>C	C1837187
A-BE3	4	9	chr14	21793988	chr14_21793988	A>G	a	tttcca	20	ccatgaccaacatctttccagtt	CCA	Likely pathogenic	57096|RPGRIP1	1064797182	NM_020366.3:c.2368-2A>G	CN517202
A-BE3	4	9	chr14	29237246	chr14_29237246	A>G	a	actact	18	cccgggcaagggcaactactgga	CCC	Likely pathogenic	2290|FOXG1	1085307966	NM_005249.4:c.761A>G	CN517202
A-BE3	4	9	chr14	50088771	chr14_50088771	A>G	a	actact	15	cctagaagaggatcactacttag	CCT	Pathogenic	4247|MGAT2	104894447	NM_002408.3:c.785A>G	C0349654
A-BE3	4	9	chr14	81610258	chr14_81610258	A>G	a	atacca	15	cccaggggacaaagataccaaaa	CCC	Pathogenic	7253|TSHR	121908859	NM_000369.2:c.1856A>G	C1863960
A-BE3	4	9	chr14	20920212	chr14_20920212	T>C	a	cctata	18	ccatctcaatgtggcctatacag	CCA	Pathogenic	55644|OSGEP	#N/A	NM_017807.3:c.332T>C	CN570505
A-BE3	4	9	chr14	23894111	chr14_23894111	T>C	a	atctcc	15	ccttcatggaggccatctccttc	CCT	Likely pathogenic	4625|MYH7	397516156	NM_000257.3:c.2546T>C	C0949658
A-BE3	4	9	chr14	24729144	chr14_24729144	T>C	a	ccatac	19	cctggccagccgcaccatacctg	CCT	Pathogenic	7051|TGM1	151054393	NM_000359.2:c.876+2T>C	CN517202
A-BE3	4	9	chr14	50052681	chr14_50052681	T>C	a	atatcc	15	ccttaatgaaaccgatatccttc	CCT	Pathogenic	6235|RPS29	587777569	NM_001030001.3:c.149T>C	C4014641
A-BE3	4	9	chr14	21161844	chr14_21161844	A>G	a	ccaaac	17	ccagcactatgatgccaaaccac	CCA	Pathogenic	283|ANG	121909537	NM_001145.4:c.121A>G	C2678468
Y-BE3	4	8	chr14	31358879	chr14_31358879	T>C	t	tatgg	6	agatatggcttctaaaccgaagg	AGG	Pathogenic	1690|COCH	121908934	NM_004086.2:c.1535T>C	C1832425
Y-BE3	4	8	chr14	23886150	chr14_23886150	A>G	t	atgga	5	ctcatggatagtctttccgctgg	TGG	Likely pathogenic	4625|MYH7	767148171	NM_000257.3:c.4571A>G	C3495498
Y-BE3	4	8	chr14	23901865	chr14_23901865	A>G	t	atagg	5	ctgataggcgttgtcggagatgg	TGG	Likely pathogenic	4625|MYH7	1057517771	NM_000257.3:c.485A>G	CN517202
Y-BE3	4	8	chr14	54418579	chr14_54418579	A>G	t	gtggt	8	ttcgtggtggaagctcctcacgg	CGG	Pathogenic	652|BMP4	376960358	NM_001202.5:c.362A>G	C1864689
Y-BE3	4	8	chr14	74759326	chr14_74759326	A>G	t	gaggt	8	gatgaggtagatgcacacaaagg	AGG	Pathogenic	5826|ABCD4	201777056	NR_003256.2:n.980A>G	C3553915 CN517202
Y-BE3	4	8	chr14	77745107	chr14_77745107	A>G	t	agtag	6	ggaagtagtggtggaagtagagg	AGG	Pathogenic/Likely pathogenic	29954|POMT2	200198778	NM_013382.5:c.1997A>G	C3150411 C3150411 C3150416 C3150416 C3150418 C1864711 CN033898 CN517202
Y-BE3	4	8	chr14	94844970	chr14_94844970	A>G	t	ttatg	7	gccttatgcacggcctggagggg	GGG	Likely pathogenic	5265|SERPINA1	#N/A	NM_001127701.1:c.1073A>G	C0221757
Y-BE3	4	8	chr14	20920212	chr14_20920212	T>C	a	cctat	19	cccatctcaatgtggcctataca	CCC	Pathogenic	55644|OSGEP	#N/A	NM_017807.3:c.332T>C	CN570505
Y-BE3	4	8	chr14	23884878	chr14_23884878	T>C	a	aatca	20	ccgctcactagtctcaatcagct	CCG	Pathogenic	4625|MYH7	797044602	NM_000257.3:c.5117T>C	CN074249
Y-BE3	4	8	chr14	23894111	chr14_23894111	T>C	a	ccatc	18	cctccttcatggaggccatctcc	CCT	Likely pathogenic	4625|MYH7	397516156	NM_000257.3:c.2546T>C	C0949658
Y-BE3	4	8	chr14	23896925	chr14_23896925	T>C	a	tccac	19	ccaatgatgttgtagtccacgat	CCA	Likely pathogenic	4625|MYH7	397516121	NM_000257.3:c.1757T>C	C0949658
Y-BE3	4	8	chr14	24729144	chr14_24729144	T>C	a	ccata	20	ccctggccagccgcaccatacct	CCC	Pathogenic	7051|TGM1	151054393	NM_000359.2:c.876+2T>C	CN517202
Y-BE3	4	8	chr14	51372193	chr14_51372193	T>C	a	atatt	18	ccagatgttttgggcatattctt	CCA	Pathogenic	5836|PYGL	113993988	NM_002863.4:c.2461T>C	C0017925
Y-BE3	4	8	chr14	75580072	chr14_75580072	T>C	a	atcta	20	cctgagaagagggcgatctagaa	CCT	Likely pathogenic	91754|NEK9	1057518379	NM_033116.5:c.908T>C	CN517202
Y-BE3	4	8	chr14	92357678	chr14_92357678	T>C	a	tcaat	19	ccatagcgacattcatcaatgtc	CCA	Pathogenic	10516|FBLN5	28939072	NM_006329.3:c.506T>C	C1837187
Y-BE3	4	8	chr14	21161844	chr14_21161844	A>G	a	ccaaa	18	cccagcactatgatgccaaacca	CCC	Pathogenic	283|ANG	121909537	NM_001145.4:c.121A>G	C2678468
Y-BE3	4	8	chr14	21793988	chr14_21793988	A>G	a	ttcca	20	ccatgaccaacatctttccagtt	CCA	Likely pathogenic	57096|RPGRIP1	1064797182	NM_020366.3:c.2368-2A>G	CN517202
Y-BE3	4	8	chr14	29237246	chr14_29237246	A>G	a	ctact	18	cccgggcaagggcaactactgga	CCC	Likely pathogenic	2290|FOXG1	1085307966	NM_005249.4:c.761A>G	CN517202
Y-BE3	4	8	chr14	74156135	chr14_74156135	A>G	a	caatc	18	cctggtgtttgtaggcaatccct	CCT	Pathogenic	83544|DNAL1	387907021	NM_031427.3:c.449A>G	C3151460 C0022521
Y-BE3	4	8	chr14	20920212	chr14_20920212	T>C	a	ctata	18	ccatctcaatgtggcctatacag	CCA	Pathogenic	55644|OSGEP	#N/A	NM_017807.3:c.332T>C	CN570505
Y-BE3	4	8	chr14	24729144	chr14_24729144	T>C	a	catac	19	cctggccagccgcaccatacctg	CCT	Pathogenic	7051|TGM1	151054393	NM_000359.2:c.876+2T>C	CN517202
Y-BE3	4	8	chr14	21161844	chr14_21161844	A>G	a	caaac	17	ccagcactatgatgccaaaccac	CCA	Pathogenic	283|ANG	121909537	NM_001145.4:c.121A>G	C2678468
FE-BE3	5	7	chr14	31358879	chr14_31358879	T>C	t	atg	6	agatatggcttctaaaccgaagg	AGG	Pathogenic	1690|COCH	121908934	NM_004086.2:c.1535T>C	C1832425
FE-BE3	5	7	chr14	32068514	chr14_32068514	T>C	t	tag	5	ttgctagatgtggatgtgtatgg	TGG	Pathogenic/Likely pathogenic	80224|NUBPL	201430951	NR_120408.1:n.366T>C	C0950123 C1838979
FE-BE3	5	7	chr14	23886150	chr14_23886150	A>G	t	tgg	5	ctcatggatagtctttccgctgg	TGG	Likely pathogenic	4625|MYH7	767148171	NM_000257.3:c.4571A>G	C3495498
FE-BE3	5	7	chr14	23900992	chr14_23900992	A>G	t	ttg	5	cttcttgctgcggtccccaatgg	TGG	Likely pathogenic	4625|MYH7	730880846	NM_000257.3:c.617A>G	CN517202
FE-BE3	5	7	chr14	23901865	chr14_23901865	A>G	t	tag	5	ctgataggcgttgtcggagatgg	TGG	Likely pathogenic	4625|MYH7	1057517771	NM_000257.3:c.485A>G	CN517202
FE-BE3	5	7	chr14	24709836	chr14_24709836	A>G	t	tgt	7	tgactgtggggcgctccttatgg	TGG	Pathogenic	26277|TINF2	199422314	NM_012461.2:c.850A>G	C1851970
FE-BE3	5	7	chr14	24709848	chr14_24709848	A>G	t	tta	6	ctccttatggcctcccctagtgg	TGG	Pathogenic	26277|TINF2	121918543	NM_012461.2:c.838A>G	C1851970 C3151445
FE-BE3	5	7	chr14	61442481	chr14_61442481	A>G	t	atg	6	gttcatgacaacgtgcacagagg	AGG	Pathogenic	57570|TRMT5	1057517685	NM_020810.3:c.1156A>G	C4225290
FE-BE3	5	7	chr14	77745107	chr14_77745107	A>G	t	gta	6	ggaagtagtggtggaagtagagg	AGG	Pathogenic/Likely pathogenic	29954|POMT2	200198778	NM_013382.5:c.1997A>G	C3150411 C3150411 C3150416 C3150416 C3150418 C1864711 CN033898 CN517202
FE-BE3	5	7	chr14	94844970	chr14_94844970	A>G	t	tat	7	gccttatgcacggcctggagggg	GGG	Likely pathogenic	5265|SERPINA1	#N/A	NM_001127701.1:c.1073A>G	C0221757
FE-BE3	5	7	chr14	24729019	chr14_24729019	A>G	t	tgg	5	aaactggaaggagggatggaggg	GGG	Pathogenic	7051|TGM1	142634031	NM_000359.2:c.877-2A>G	CN517202
FE-BE3	5	7	chr14	61442481	chr14_61442481	A>G	t	tga	5	ttcatgacaacgtgcacagaggg	GGG	Pathogenic	57570|TRMT5	1057517685	NM_020810.3:c.1156A>G	C4225290
FE-BE3	5	7	chr14	20920212	chr14_20920212	T>C	a	cta	19	cccatctcaatgtggcctataca	CCC	Pathogenic	55644|OSGEP	#N/A	NM_017807.3:c.332T>C	CN570505
FE-BE3	5	7	chr14	23894111	chr14_23894111	T>C	a	cat	18	cctccttcatggaggccatctcc	CCT	Likely pathogenic	4625|MYH7	397516156	NM_000257.3:c.2546T>C	C0949658
FE-BE3	5	7	chr14	23894983	chr14_23894983	T>C	a	aat	18	cccccttcctgctatcaatgaac	CCC	Pathogenic	4625|MYH7	727503261	NM_000257.3:c.2207T>C	C3495498 C0007194 C0949658 CN517202
FE-BE3	5	7	chr14	23896925	chr14_23896925	T>C	a	cca	19	ccaatgatgttgtagtccacgat	CCA	Likely pathogenic	4625|MYH7	397516121	NM_000257.3:c.1757T>C	C0949658
FE-BE3	5	7	chr14	23900680	chr14_23900680	T>C	a	aat	18	ccccaaaatgaattcgaatgaat	CCC	Likely pathogenic	4625|MYH7	727504280	NM_000257.3:c.743T>C	C0949658
FE-BE3	5	7	chr14	24729144	chr14_24729144	T>C	a	ata	19	cctggccagccgcaccatacctg	CCT	Pathogenic	7051|TGM1	151054393	NM_000359.2:c.876+2T>C	CN517202
FE-BE3	5	7	chr14	51372193	chr14_51372193	T>C	a	tat	18	ccagatgttttgggcatattctt	CCA	Pathogenic	5836|PYGL	113993988	NM_002863.4:c.2461T>C	C0017925
FE-BE3	5	7	chr14	92357678	chr14_92357678	T>C	a	caa	19	ccatagcgacattcatcaatgtc	CCA	Pathogenic	10516|FBLN5	28939072	NM_006329.3:c.506T>C	C1837187
FE-BE3	5	7	chr14	21161844	chr14_21161844	A>G	a	caa	18	cccagcactatgatgccaaacca	CCC	Pathogenic	283|ANG	121909537	NM_001145.4:c.121A>G	C2678468
FE-BE3	5	7	chr14	29237246	chr14_29237246	A>G	a	tac	18	cccgggcaagggcaactactgga	CCC	Likely pathogenic	2290|FOXG1	1085307966	NM_005249.4:c.761A>G	CN517202
FE-BE3	5	7	chr14	74156135	chr14_74156135	A>G	a	aat	18	cctggtgtttgtaggcaatccct	CCT	Pathogenic	83544|DNAL1	387907021	NM_031427.3:c.449A>G	C3151460 C0022521
FE-BE3	5	7	chr14	20920212	chr14_20920212	T>C	a	tat	18	ccatctcaatgtggcctatacag	CCA	Pathogenic	55644|OSGEP	#N/A	NM_017807.3:c.332T>C	CN570505
FE-BE3	5	7	chr14	21161844	chr14_21161844	A>G	a	aaa	17	ccagcactatgatgccaaaccac	CCA	Pathogenic	283|ANG	121909537	NM_001145.4:c.121A>G	C2678468
FE-BE3	5	7	chr14	29237246	chr14_29237246	A>G	a	act	17	ccgggcaagggcaactactggat	CCG	Likely pathogenic	2290|FOXG1	1085307966	NM_005249.4:c.761A>G	CN517202
YEE-BE3	5	6	chr14	31358879	chr14_31358879	T>C	t	at	6	agatatggcttctaaaccgaagg	AGG	Pathogenic	1690|COCH	121908934	NM_004086.2:c.1535T>C	C1832425
YEE-BE3	5	6	chr14	32068514	chr14_32068514	T>C	t	ta	5	ttgctagatgtggatgtgtatgg	TGG	Pathogenic/Likely pathogenic	80224|NUBPL	201430951	NR_120408.1:n.366T>C	C0950123 C1838979
YEE-BE3	5	6	chr14	90870295	chr14_90870295	T>C	t	tt	5	ggcattccgagtctttgacaagg	AGG	Pathogenic	801|CALM1	730882253	NM_006888.4:c.268T>C	C4015671
YEE-BE3	5	6	chr14	23886150	chr14_23886150	A>G	t	tg	5	ctcatggatagtctttccgctgg	TGG	Likely pathogenic	4625|MYH7	767148171	NM_000257.3:c.4571A>G	C3495498
YEE-BE3	5	6	chr14	23900992	chr14_23900992	A>G	t	tt	5	cttcttgctgcggtccccaatgg	TGG	Likely pathogenic	4625|MYH7	730880846	NM_000257.3:c.617A>G	CN517202
YEE-BE3	5	6	chr14	23901865	chr14_23901865	A>G	t	ta	5	ctgataggcgttgtcggagatgg	TGG	Likely pathogenic	4625|MYH7	1057517771	NM_000257.3:c.485A>G	CN517202
YEE-BE3	5	6	chr14	24709848	chr14_24709848	A>G	t	tt	6	ctccttatggcctcccctagtgg	TGG	Pathogenic	26277|TINF2	121918543	NM_012461.2:c.838A>G	C1851970 C3151445
YEE-BE3	5	6	chr14	61442481	chr14_61442481	A>G	t	at	6	gttcatgacaacgtgcacagagg	AGG	Pathogenic	57570|TRMT5	1057517685	NM_020810.3:c.1156A>G	C4225290
YEE-BE3	5	6	chr14	77745107	chr14_77745107	A>G	t	gt	6	ggaagtagtggtggaagtagagg	AGG	Pathogenic/Likely pathogenic	29954|POMT2	200198778	NM_013382.5:c.1997A>G	C3150411 C3150411 C3150416 C3150416 C3150418 C1864711 CN033898 CN517202
YEE-BE3	5	6	chr14	95577674	chr14_95577674	A>G	t	tt	5	tgccttcgtttcgtggaacctgg	TGG	Pathogenic	23405|DICER1	886037686	NM_177438.2:c.2236A>G	CN072455
YEE-BE3	5	6	chr14	24729019	chr14_24729019	A>G	t	tg	5	aaactggaaggagggatggaggg	GGG	Pathogenic	7051|TGM1	142634031	NM_000359.2:c.877-2A>G	CN517202
YEE-BE3	5	6	chr14	61442481	chr14_61442481	A>G	t	tg	5	ttcatgacaacgtgcacagaggg	GGG	Pathogenic	57570|TRMT5	1057517685	NM_020810.3:c.1156A>G	C4225290
YEE-BE3	5	6	chr14	20920212	chr14_20920212	T>C	a	ta	19	cccatctcaatgtggcctataca	CCC	Pathogenic	55644|OSGEP	#N/A	NM_017807.3:c.332T>C	CN570505
YEE-BE3	5	6	chr14	23894111	chr14_23894111	T>C	a	at	18	cctccttcatggaggccatctcc	CCT	Likely pathogenic	4625|MYH7	397516156	NM_000257.3:c.2546T>C	C0949658
YEE-BE3	5	6	chr14	23894983	chr14_23894983	T>C	a	at	18	cccccttcctgctatcaatgaac	CCC	Pathogenic	4625|MYH7	727503261	NM_000257.3:c.2207T>C	C3495498 C0007194 C0949658 CN517202
YEE-BE3	5	6	chr14	23896925	chr14_23896925	T>C	a	ca	19	ccaatgatgttgtagtccacgat	CCA	Likely pathogenic	4625|MYH7	397516121	NM_000257.3:c.1757T>C	C0949658
YEE-BE3	5	6	chr14	23900680	chr14_23900680	T>C	a	at	18	ccccaaaatgaattcgaatgaat	CCC	Likely pathogenic	4625|MYH7	727504280	NM_000257.3:c.743T>C	C0949658
YEE-BE3	5	6	chr14	24729144	chr14_24729144	T>C	a	ta	19	cctggccagccgcaccatacctg	CCT	Pathogenic	7051|TGM1	151054393	NM_000359.2:c.876+2T>C	CN517202
YEE-BE3	5	6	chr14	51372193	chr14_51372193	T>C	a	at	18	ccagatgttttgggcatattctt	CCA	Pathogenic	5836|PYGL	113993988	NM_002863.4:c.2461T>C	C0017925
YEE-BE3	5	6	chr14	92357678	chr14_92357678	T>C	a	aa	19	ccatagcgacattcatcaatgtc	CCA	Pathogenic	10516|FBLN5	28939072	NM_006329.3:c.506T>C	C1837187
YEE-BE3	5	6	chr14	21161844	chr14_21161844	A>G	a	aa	18	cccagcactatgatgccaaacca	CCC	Pathogenic	283|ANG	121909537	NM_001145.4:c.121A>G	C2678468
YEE-BE3	5	6	chr14	29237246	chr14_29237246	A>G	a	ac	18	cccgggcaagggcaactactgga	CCC	Likely pathogenic	2290|FOXG1	1085307966	NM_005249.4:c.761A>G	CN517202
YEE-BE3	5	6	chr14	74156135	chr14_74156135	A>G	a	at	18	cctggtgtttgtaggcaatccct	CCT	Pathogenic	83544|DNAL1	387907021	NM_031427.3:c.449A>G	C3151460 C0022521
YEE-BE3	5	6	chr14	20920212	chr14_20920212	T>C	a	at	18	ccatctcaatgtggcctatacag	CCA	Pathogenic	55644|OSGEP	#N/A	NM_017807.3:c.332T>C	CN570505
A-BE3	4	9	chr15	42686541	chr15_42686541	T>C	t	taggtg	4	aggtaggtgaggggaccccacgg	CGG	Pathogenic	825|CAPN3	1057524468	NM_000070.2:c.1115+2T>C	CN517202
A-BE3	4	9	chr15	89382046	chr15_89382046	T>C	t	gtggag	5	caagtggagccgtgtgtccaagg	AGG	Pathogenic	176|ACAN	#N/A	NM_013227.3:c.223T>C	C0029421
A-BE3	4	9	chr15	23006573	chr15_23006573	A>G	t	aagtgt	9	tggaagtgttgaatatatccagg	AGG	Likely pathogenic	81614|NIPA2	371775791	NM_001184889.1:c.731A>G	CN517202
A-BE3	4	9	chr15	28228529	chr15_28228529	A>G	t	atttgg	6	gacatttggagggtccccgatgg	TGG	Pathogenic	4948|OCA2	121918170	NM_000275.2:c.1465A>G	C0268495 CN517202
A-BE3	4	9	chr15	89861784	chr15_89861784	A>G	t	gaggtt	8	caagaggttggtgatctgcaagg	AGG	Likely pathogenic	5428|POLG	548076633	NM_002693.2:c.3470A>G	CN517202
A-BE3	4	9	chr15	89864138	chr15_89864138	A>G	t	agattt	9	tgaagattttggcatgctcacgg	CGG	Pathogenic	5428|POLG	796052891	NM_002693.2:c.2840A>G	CN517202
A-BE3	4	9	chr15	23006573	chr15_23006573	A>G	t	agtgtt	8	ggaagtgttgaatatatccaggg	GGG	Likely pathogenic	81614|NIPA2	371775791	NM_001184889.1:c.731A>G	CN517202
A-BE3	4	9	chr15	43545056	chr15_43545056	T>C	a	cactcc	16	ccacgctgcccgtccactccgca	CCA	Pathogenic	9333|TGM5	115677373	NM_201631.3:c.763T>C	C1853354
A-BE3	4	9	chr15	48725141	chr15_48725141	T>C	a	cacatc	18	cccataagtgttcacacatcgga	CCC	Pathogenic	2200|FBN1	113543334	NM_000138.4:c.6661T>C	CN169374
A-BE3	4	9	chr15	48739008	chr15_48739008	T>C	a	ttcaca	20	ccacaggcatctctttcacattc	CCA	Likely pathogenic	2200|FBN1	878853686	NM_000138.4:c.5683T>C	C0024796
A-BE3	4	9	chr15	48776060	chr15_48776060	T>C	a	taacac	19	ccatgaatccatcataacacaag	CCA	Pathogenic	2200|FBN1	137854474	NM_000138.4:c.3793T>C	C0024796
A-BE3	4	9	chr15	48789514	chr15_48789514	T>C	a	acattt	17	cctgaattgcatatacatttata	CCT	Likely pathogenic	2200|FBN1	397515765	NM_000138.4:c.2242T>C	C0024796
A-BE3	4	9	chr15	48797273	chr15_48797273	T>C	a	acatct	17	ccagggaagcattcacatctgta	CCA	Likely pathogenic	2200|FBN1	869025404	NM_000138.4:c.1909T>C	C0024796
A-BE3	4	9	chr15	51510736	chr15_51510736	T>C	a	cttaca	18	ccaaagttgtattacttacacag	CCA	Pathogenic	1588|CYP19A1	786205107	NM_031226.2:c.743+2T>C	C0878680
A-BE3	4	9	chr15	68506725	chr15_68506725	T>C	a	atacca	20	ccactcgagagggaataccagct	CCA	Pathogenic	54982|CLN6	154774633	NM_017882.2:c.200T>C	C0022797 CN517202
A-BE3	4	9	chr15	89860762	chr15_89860762	T>C	a	aaacat	19	cccagcttgtaggcaaacatgca	CCC	Likely pathogenic	5428|POLG	113994100	NM_002693.2:c.3488T>C	CN517202
A-BE3	4	9	chr15	66729181	chr15_66729181	A>G	a	cttcta	20	ccgtacatcgtgggcttctatgg	CCG	Pathogenic	5604|MAP2K1	121908595	NM_002755.3:c.389A>G	C1275081 C3809006 CN517202
A-BE3	4	9	chr15	89803942	chr15_89803942	A>G	a	caataa	20	ccccctgtttaaaacaataaggt	CCC	Likely pathogenic	55215|FANCI	762128147	NM_001113378.1:c.158-2A>G	C1836861
Y-BE3	4	8	chr15	42686541	chr15_42686541	T>C	t	taggt	4	aggtaggtgaggggaccccacgg	CGG	Pathogenic	825|CAPN3	1057524468	NM_000070.2:c.1115+2T>C	CN517202
Y-BE3	4	8	chr15	89382046	chr15_89382046	T>C	t	gtgga	5	caagtggagccgtgtgtccaagg	AGG	Pathogenic	176|ACAN	#N/A	NM_013227.3:c.223T>C	C0029421
Y-BE3	4	8	chr15	23006573	chr15_23006573	A>G	t	agtgt	8	ggaagtgttgaatatatccaggg	GGG	Likely pathogenic	81614|NIPA2	371775791	NM_001184889.1:c.731A>G	CN517202
Y-BE3	4	8	chr15	28228529	chr15_28228529	A>G	t	atttg	6	gacatttggagggtccccgatgg	TGG	Pathogenic	4948|OCA2	121918170	NM_000275.2:c.1465A>G	C0268495 CN517202
Y-BE3	4	8	chr15	28259941	chr15_28259941	A>G	t	gtaga	5	cgcgtagacgcccgcgaggatgg	TGG	Likely pathogenic	4948|OCA2	142931246	NM_000275.2:c.1025A>G	C0001916
Y-BE3	4	8	chr15	48936966	chr15_48936966	A>G	t	tgatg	4	gcatgatgccgagccgccaccgg	CGG	Likely pathogenic	2200|FBN1	730880097	NM_000138.4:c.1A>G	C0024796
Y-BE3	4	8	chr15	89861784	chr15_89861784	A>G	t	gaggt	8	caagaggttggtgatctgcaagg	AGG	Likely pathogenic	5428|POLG	548076633	NM_002693.2:c.3470A>G	CN517202
Y-BE3	4	8	chr15	43545056	chr15_43545056	T>C	a	actcc	16	ccacgctgcccgtccactccgca	CCA	Pathogenic	9333|TGM5	115677373	NM_201631.3:c.763T>C	C1853354
Y-BE3	4	8	chr15	48725141	chr15_48725141	T>C	a	acatc	18	cccataagtgttcacacatcgga	CCC	Pathogenic	2200|FBN1	113543334	NM_000138.4:c.6661T>C	CN169374
Y-BE3	4	8	chr15	48739008	chr15_48739008	T>C	a	tcaca	20	ccacaggcatctctttcacattc	CCA	Likely pathogenic	2200|FBN1	878853686	NM_000138.4:c.5683T>C	C0024796
Y-BE3	4	8	chr15	48744834	chr15_48744834	T>C	a	cattc	17	cctgcagtgttgatgcattcggc	CCT	Likely pathogenic	2200|FBN1	1131691478	NM_000138.4:c.5470T>C	CN517202
Y-BE3	4	8	chr15	48776060	chr15_48776060	T>C	a	aacac	19	ccatgaatccatcataacacaag	CCA	Pathogenic	2200|FBN1	137854474	NM_000138.4:c.3793T>C	C0024796
Y-BE3	4	8	chr15	48789514	chr15_48789514	T>C	a	cattt	17	cctgaattgcatatacatttata	CCT	Likely pathogenic	2200|FBN1	397515765	NM_000138.4:c.2242T>C	C0024796
Y-BE3	4	8	chr15	48797273	chr15_48797273	T>C	a	catct	17	ccagggaagcattcacatctgta	CCA	Likely pathogenic	2200|FBN1	869025404	NM_000138.4:c.1909T>C	C0024796
Y-BE3	4	8	chr15	51510736	chr15_51510736	T>C	a	ttaca	18	ccaaagttgtattacttacacag	CCA	Pathogenic	1588|CYP19A1	786205107	NM_031226.2:c.743+2T>C	C0878680
Y-BE3	4	8	chr15	68506725	chr15_68506725	T>C	a	tacca	20	ccactcgagagggaataccagct	CCA	Pathogenic	54982|CLN6	154774633	NM_017882.2:c.200T>C	C0022797 CN517202
Y-BE3	4	8	chr15	89860762	chr15_89860762	T>C	a	aacat	19	cccagcttgtaggcaaacatgca	CCC	Likely pathogenic	5428|POLG	113994100	NM_002693.2:c.3488T>C	CN517202
Y-BE3	4	8	chr15	66729181	chr15_66729181	A>G	a	ttcta	20	ccgtacatcgtgggcttctatgg	CCG	Pathogenic	5604|MAP2K1	121908595	NM_002755.3:c.389A>G	C1275081 C3809006 CN517202
Y-BE3	4	8	chr15	89803942	chr15_89803942	A>G	a	aataa	20	ccccctgtttaaaacaataaggt	CCC	Likely pathogenic	55215|FANCI	762128147	NM_001113378.1:c.158-2A>G	C1836861
Y-BE3	4	8	chr15	48722919	chr15_48722919	T>C	a	cacat	17	ccgggtccacagatgcacatata	CCG	Likely pathogenic	2200|FBN1	869025412	NM_000138.4:c.6820T>C	C0024796
FE-BE3	5	7	chr15	80445479	chr15_80445479	T>C	t	gtg	6	cgacgtgagcagtggggctttgg	TGG	Likely pathogenic	2184|FAH	772895065	NM_000137.2:c.81+2T>C	C0268490
FE-BE3	5	7	chr15	80450427	chr15_80450427	T>C	t	att	6	ggccattggcgaccagatcctgg	TGG	Likely pathogenic	2184|FAH	774648934	NM_000137.2:c.107T>C	CN517202
FE-BE3	5	7	chr15	89382046	chr15_89382046	T>C	t	tgg	5	caagtggagccgtgtgtccaagg	AGG	Pathogenic	176|ACAN	#N/A	NM_013227.3:c.223T>C	C0029421
FE-BE3	5	7	chr15	28228529	chr15_28228529	A>G	t	ttt	6	gacatttggagggtccccgatgg	TGG	Pathogenic	4948|OCA2	121918170	NM_000275.2:c.1465A>G	C0268495 CN517202
FE-BE3	5	7	chr15	28259941	chr15_28259941	A>G	t	tag	5	cgcgtagacgcccgcgaggatgg	TGG	Likely pathogenic	4948|OCA2	142931246	NM_000275.2:c.1025A>G	C0001916
FE-BE3	5	7	chr15	41687058	chr15_41687058	A>G	t	ttg	5	taccttgacctcctgccagtagg	AGG	Pathogenic	51103|NDUFAF1	387906957	NR_045620.1:n.1156A>G	C1838979
FE-BE3	5	7	chr15	48720670	chr15_48720670	A>G	t	tgt	5	catctgtttgattttattgaagg	AGG	Pathogenic	2200|FBN1	1064794139	NM_000138.4:c.6872-2A>G	CN517202
FE-BE3	5	7	chr15	44961176	chr15_44961176	T>C	a	tac	18	ccactcaatgccacagtacctga	CCA	Pathogenic	197135|PATL2	#N/A	NM_001145112.1:c.1224+2T>C	CN562785
FE-BE3	5	7	chr15	48717617	chr15_48717617	T>C	a	act	17	cctttcgggcatgaacactggta	CCT	Likely pathogenic	2200|FBN1	1085308004	NM_000138.4:c.7402T>C	CN517202
FE-BE3	5	7	chr15	48722919	chr15_48722919	T>C	a	cac	18	cccgggtccacagatgcacatat	CCC	Likely pathogenic	2200|FBN1	869025412	NM_000138.4:c.6820T>C	C0024796
FE-BE3	5	7	chr15	48722967	chr15_48722967	T>C	a	aca	19	ccatttgtttttcagtacagtca	CCA	Pathogenic	2200|FBN1	1057520617	NM_000138.4:c.6772T>C	CN517202
FE-BE3	5	7	chr15	48725141	chr15_48725141	T>C	a	cat	18	cccataagtgttcacacatcgga	CCC	Pathogenic	2200|FBN1	113543334	NM_000138.4:c.6661T>C	CN169374
FE-BE3	5	7	chr15	48729517	chr15_48729517	T>C	a	acc	17	ccagcacaggcaactgaccaact	CCA	Pathogenic	2200|FBN1	113453570	NM_000138.4:c.6379+2T>C	CN517202
FE-BE3	5	7	chr15	48737651	chr15_48737651	T>C	a	cat	18	ccccactgtattaatgcattggc	CCC	Likely pathogenic	2200|FBN1	1131691938	NM_000138.4:c.5839T>C	CN517202
FE-BE3	5	7	chr15	48744834	chr15_48744834	T>C	a	att	17	cctgcagtgttgatgcattcggc	CCT	Likely pathogenic	2200|FBN1	1131691478	NM_000138.4:c.5470T>C	CN517202
FE-BE3	5	7	chr15	48776060	chr15_48776060	T>C	a	aca	19	ccatgaatccatcataacacaag	CCA	Pathogenic	2200|FBN1	137854474	NM_000138.4:c.3793T>C	C0024796
FE-BE3	5	7	chr15	48788375	chr15_48788375	T>C	a	att	17	ccaggagtatttctacattgtcc	CCA	Pathogenic	2200|FBN1	397515766	NM_000138.4:c.2341T>C	C0024796
FE-BE3	5	7	chr15	48789514	chr15_48789514	T>C	a	att	17	cctgaattgcatatacatttata	CCT	Likely pathogenic	2200|FBN1	397515765	NM_000138.4:c.2242T>C	C0024796
FE-BE3	5	7	chr15	48797273	chr15_48797273	T>C	a	atc	17	ccagggaagcattcacatctgta	CCA	Likely pathogenic	2200|FBN1	869025404	NM_000138.4:c.1909T>C	C0024796
FE-BE3	5	7	chr15	48807582	chr15_48807582	T>C	a	tac	18	cctaggatggatcacgtaccaat	CCT	Pathogenic	2200|FBN1	794728167	NM_000138.4:c.1468+2T>C	CN517202
FE-BE3	5	7	chr15	48888489	chr15_48888489	T>C	a	act	17	ccattacctctttcacactgggg	CCA	Likely pathogenic	2200|FBN1	363853	NM_000138.4:c.529T>C	C0024796
FE-BE3	5	7	chr15	51510736	chr15_51510736	T>C	a	tac	18	ccaaagttgtattacttacacag	CCA	Pathogenic	1588|CYP19A1	786205107	NM_031226.2:c.743+2T>C	C0878680
FE-BE3	5	7	chr15	89860762	chr15_89860762	T>C	a	aca	19	cccagcttgtaggcaaacatgca	CCC	Likely pathogenic	5428|POLG	113994100	NM_002693.2:c.3488T>C	CN517202
FE-BE3	5	7	chr15	89868822	chr15_89868822	T>C	a	cca	19	ccatcccaggtaagtgccatgag	CCA	Pathogenic	5428|POLG	367610201	NM_002693.2:c.1808T>C	CN517202
FE-BE3	5	7	chr15	42703106	chr15_42703106	A>G	a	tat	18	cctcaacaaccagctctatgaca	CCT	Likely pathogenic	825|CAPN3	764459544	NM_000070.2:c.2288A>G	C1869123
FE-BE3	5	7	chr15	89803942	chr15_89803942	A>G	a	taa	19	cccctgtttaaaacaataaggtt	CCC	Likely pathogenic	55215|FANCI	762128147	NM_001113378.1:c.158-2A>G	C1836861
FE-BE3	5	7	chr15	48722919	chr15_48722919	T>C	a	aca	17	ccgggtccacagatgcacatata	CCG	Likely pathogenic	2200|FBN1	869025412	NM_000138.4:c.6820T>C	C0024796
[truncated: 21,010 more rows]
